# Supplementary material for: Statistical approaches to identify subgroups in meta-analysis of individual participant data: a simulation study
Source: BMC Med Res Methodol. 2019 Sep 2;19:183. doi: 10.1186/s12874-019-0817-6 (PMC6720416; doi:10.1186/s12874-019-0817-6)
Supplement: Supplementary file 1 — Binary outcome (FPR and bias) (XLSX 14 kb) [file 12874_2019_817_MOESM1_ESM.xlsx]

## Sheet: Sheet1
Number of trials	Number of patients	Heterogeneity magnitude	Ecological Bias	Centered one-stage IPD-MA power	Naive one-stage IPD-MA power	MA of interaction terms power	Per-Subgroup MA power	Meta Regression power	Centered one-stage IPD-MA BIAS [IQR]	Naive one-stage IPD-MA BIAS [IQR]	MA of interaction terms BIAS [IQR]	Per-Subgroup MA BIAS [IQR]	Meta Regression BIAS [IQR]
5	50	No heterogeneity	No ecological bias	6.2 %	6.3 %	2.7 %	9 %	5.6 %	0.026 [0.815]	0.015 [0.824]	0.02 [0.744]	0.01 [0.676]	-0.023 [2.54]
5	50	No heterogeneity	Favouring treatment ecological bias	4.9 %	4.6 %	1.8 %	6.8 %	4 %	-0.041 [0.827]	-0.051 [0.781]	-0.039 [0.736]	-0.036 [0.69]	-0.052 [2.439]
5	50	No heterogeneity	Favouring placebo ecological bias	5.1 %	5.4 %	2.4 %	8.1 %	5.2 %	0.011 [0.8]	0.003 [0.809]	0.006 [0.705]	0.004 [0.694]	0.036 [2.557]
5	50	Medium heterogeneity	No ecological bias	5.8 %	5.3 %	2.3 %	7.5 %	5.3 %	0.023 [0.862]	0.02 [0.869]	0.017 [0.734]	0.009 [0.702]	-0.02 [2.752]
5	50	Medium heterogeneity	Favouring treatment ecological bias	4.8 %	5.2 %	2.1 %	6.4 %	6.3 %	-0.023 [0.832]	-0.023 [0.814]	-0.024 [0.734]	-0.017 [0.703]	0.045 [2.737]
5	50	Medium heterogeneity	Favouring placebo ecological bias	5.6 %	5.7 %	3 %	6.8 %	4.1 %	0.002 [0.857]	-0.003 [0.843]	0.004 [0.778]	-0.005 [0.733]	0.017 [2.65]
5	50	Large heterogeneity	No ecological bias	5.4 %	5.9 %	2.7 %	5 %	5 %	0.011 [0.859]	0.007 [0.846]	-0.003 [0.78]	-0.025 [0.715]	0.026 [3.133]
5	50	Large heterogeneity	Favouring treatment ecological bias	5.3 %	5.1 %	2 %	6 %	3.8 %	0.015 [0.856]	0.009 [0.842]	0.006 [0.772]	-0.024 [0.712]	-0.066 [3.364]
5	50	Large heterogeneity	Favouring placebo ecological bias	6.2 %	6.6 %	2.2 %	6.3 %	4.4 %	-0.048 [0.888]	-0.054 [0.876]	-0.045 [0.779]	-0.077 [0.744]	-0.158 [3.369]
5	100	No heterogeneity	No ecological bias	4.2 %	4.3 %	3.2 %	6.5 %	4.1 %	0.007 [0.533]	0 [0.516]	0.002 [0.496]	-0.002 [0.471]	-0.06 [1.893]
5	100	No heterogeneity	Favouring treatment ecological bias	4.9 %	5.4 %	3.5 %	7.8 %	6 %	0.002 [0.578]	-0.006 [0.596]	-0.003 [0.568]	-0.006 [0.529]	-0.084 [1.784]
5	100	No heterogeneity	Favouring placebo ecological bias	4.6 %	4.3 %	3 %	8.3 %	4.5 %	-0.013 [0.589]	-0.013 [0.585]	-0.019 [0.576]	-0.013 [0.537]	0.076 [1.8]
5	100	Medium heterogeneity	No ecological bias	5.2 %	5 %	3.1 %	6.7 %	4.4 %	0.008 [0.598]	0.004 [0.562]	0.008 [0.54]	-0.002 [0.525]	-0.046 [1.976]
5	100	Medium heterogeneity	Favouring treatment ecological bias	6.8 %	5.8 %	3.9 %	7.9 %	3.8 %	0.01 [0.599]	0.007 [0.599]	0.007 [0.567]	-0.001 [0.544]	0.019 [2.104]
5	100	Medium heterogeneity	Favouring placebo ecological bias	4.4 %	4.3 %	2.1 %	6.5 %	4 %	-0.02 [0.56]	-0.024 [0.563]	-0.019 [0.533]	-0.03 [0.53]	-0.069 [2.014]
5	100	Large heterogeneity	No ecological bias	5.5 %	6.2 %	3.6 %	4.8 %	4.2 %	0.006 [0.607]	0.007 [0.591]	0.003 [0.573]	-0.02 [0.55]	0.021 [2.55]
5	100	Large heterogeneity	Favouring treatment ecological bias	5.2 %	5.6 %	3.1 %	3.3 %	5.2 %	-0.001 [0.624]	-0.004 [0.586]	-0.008 [0.588]	-0.03 [0.548]	0.019 [2.81]
5	100	Large heterogeneity	Favouring placebo ecological bias	5.1 %	4.4 %	2.5 %	3.6 %	5.2 %	-0.006 [0.587]	-0.008 [0.591]	-0.012 [0.56]	-0.031 [0.534]	0.038 [2.721]
5	200	No heterogeneity	No ecological bias	4.7 %	4.4 %	3.9 %	8 %	6.2 %	-0.01 [0.416]	-0.014 [0.418]	-0.013 [0.416]	-0.014 [0.402]	-0.029 [1.359]
5	200	No heterogeneity	Favouring treatment ecological bias	5.1 %	4.7 %	3.9 %	7.8 %	5.2 %	0.006 [0.387]	0.003 [0.386]	0.005 [0.387]	0.001 [0.373]	-0.063 [1.325]
5	200	No heterogeneity	Favouring placebo ecological bias	5.7 %	5.1 %	4.3 %	8.3 %	4.1 %	0.01 [0.417]	0.007 [0.423]	0.012 [0.402]	0.008 [0.394]	-0.071 [1.298]
5	200	Medium heterogeneity	No ecological bias	5.7 %	5.8 %	4.1 %	5.2 %	4 %	-0.001 [0.429]	-0.003 [0.428]	-0.001 [0.412]	-0.009 [0.418]	-0.049 [1.577]
5	200	Medium heterogeneity	Favouring treatment ecological bias	5.6 %	5.4 %	4.2 %	6.4 %	4.5 %	0.01 [0.426]	0.009 [0.417]	0.008 [0.414]	0.002 [0.41]	0.006 [1.6]
5	200	Medium heterogeneity	Favouring placebo ecological bias	5.3 %	4.9 %	3.7 %	5 %	4.8 %	0.001 [0.398]	0 [0.398]	-0.001 [0.384]	-0.007 [0.39]	-0.005 [1.754]
5	200	Large heterogeneity	No ecological bias	5.4 %	5.6 %	4.2 %	2.6 %	4.6 %	0 [0.398]	0.001 [0.399]	-0.001 [0.399]	-0.02 [0.388]	-0.033 [2.4]
5	200	Large heterogeneity	Favouring treatment ecological bias	5.5 %	5.3 %	4.4 %	2.9 %	6 %	0.005 [0.421]	0.004 [0.417]	0 [0.417]	-0.021 [0.396]	-0.059 [2.405]
5	200	Large heterogeneity	Favouring placebo ecological bias	4.6 %	4.5 %	2.7 %	2.9 %	6.3 %	-0.015 [0.411]	-0.015 [0.405]	-0.015 [0.39]	-0.034 [0.406]	-0.006 [2.336]
10	50	No heterogeneity	No ecological bias	6.1 %	5.8 %	2.3 %	5.4 %	5.1 %	0.014 [0.555]	0.01 [0.553]	0.009 [0.531]	0.008 [0.472]	-0.024 [1.739]
10	50	No heterogeneity	Favouring treatment ecological bias	3.3 %	3.7 %	1 %	4.8 %	4.4 %	-0.008 [0.562]	-0.01 [0.554]	-0.007 [0.511]	-0.008 [0.474]	-0.037 [1.702]
10	50	No heterogeneity	Favouring placebo ecological bias	6 %	6.5 %	2.4 %	6.9 %	4.4 %	0.012 [0.584]	0.011 [0.599]	0.008 [0.507]	0.001 [0.503]	-0.039 [1.711]
10	50	Medium heterogeneity	No ecological bias	5.5 %	5.4 %	2.4 %	5.1 %	4.6 %	-0.013 [0.607]	-0.013 [0.593]	-0.011 [0.529]	-0.015 [0.488]	0.039 [1.881]
10	50	Medium heterogeneity	Favouring treatment ecological bias	4.8 %	5.2 %	1.9 %	4.5 %	4.8 %	-0.001 [0.57]	-0.006 [0.573]	-0.001 [0.527]	-0.015 [0.483]	-0.073 [1.858]
10	50	Medium heterogeneity	Favouring placebo ecological bias	5.5 %	4.8 %	2.4 %	4.5 %	4.8 %	0.01 [0.601]	0.001 [0.579]	0.005 [0.541]	-0.011 [0.503]	-0.131 [1.932]
10	50	Large heterogeneity	No ecological bias	5 %	5 %	1.5 %	3.8 %	4.6 %	0.001 [0.572]	-0.003 [0.562]	0.001 [0.524]	-0.037 [0.497]	-0.16 [2.102]
10	50	Large heterogeneity	Favouring treatment ecological bias	6.1 %	5.7 %	2.3 %	4 %	3.2 %	0 [0.589]	-0.002 [0.586]	-0.005 [0.531]	-0.037 [0.511]	0.022 [2.207]
10	50	Large heterogeneity	Favouring placebo ecological bias	5.2 %	5.2 %	2.5 %	4.1 %	4.1 %	0 [0.564]	-0.003 [0.568]	-0.004 [0.524]	-0.039 [0.479]	-0.078 [2.184]
10	100	No heterogeneity	No ecological bias	5.6 %	5.1 %	3.2 %	6.7 %	4 %	0.005 [0.408]	0.001 [0.404]	0 [0.382]	-0.001 [0.369]	-0.008 [1.284]
10	100	No heterogeneity	Favouring treatment ecological bias	6.1 %	6.6 %	4.2 %	6.8 %	4.2 %	0.004 [0.403]	0.004 [0.402]	0.001 [0.394]	0.003 [0.381]	0.059 [1.353]
10	100	No heterogeneity	Favouring placebo ecological bias	5.7 %	5.4 %	3.3 %	5.9 %	3.9 %	-0.006 [0.402]	-0.008 [0.412]	-0.005 [0.379]	-0.008 [0.376]	-0.062 [1.26]
10	100	Medium heterogeneity	No ecological bias	5.1 %	5.2 %	2.9 %	4.3 %	4.3 %	-0.002 [0.391]	-0.004 [0.398]	-0.001 [0.37]	-0.01 [0.356]	-0.016 [1.497]
10	100	Medium heterogeneity	Favouring treatment ecological bias	5 %	4.6 %	3.2 %	4.5 %	3.9 %	-0.005 [0.398]	-0.005 [0.409]	-0.005 [0.393]	-0.012 [0.372]	-0.001 [1.41]
10	100	Medium heterogeneity	Favouring placebo ecological bias	5.5 %	5.2 %	3.7 %	4.7 %	5.4 %	0.003 [0.398]	0.002 [0.383]	0.004 [0.377]	-0.007 [0.358]	-0.022 [1.465]
10	100	Large heterogeneity	No ecological bias	5.6 %	5.5 %	3 %	2.8 %	3.9 %	-0.001 [0.434]	-0.002 [0.428]	-0.006 [0.407]	-0.041 [0.393]	-0.007 [1.947]
10	100	Large heterogeneity	Favouring treatment ecological bias	4.8 %	5 %	3.5 %	2.7 %	4.5 %	0.016 [0.398]	0.015 [0.405]	0.012 [0.373]	-0.021 [0.365]	-0.024 [2.031]
10	100	Large heterogeneity	Favouring placebo ecological bias	5.9 %	5.7 %	3.7 %	2.7 %	4.3 %	-0.018 [0.384]	-0.018 [0.382]	-0.016 [0.38]	-0.05 [0.374]	-0.05 [1.956]
10	200	No heterogeneity	No ecological bias	6.2 %	5.6 %	4.5 %	6.8 %	5.8 %	-0.007 [0.289]	-0.009 [0.297]	-0.005 [0.286]	-0.009 [0.279]	-0.05 [0.918]
10	200	No heterogeneity	Favouring treatment ecological bias	4.7 %	4.3 %	3.6 %	7 %	5.6 %	-0.004 [0.264]	-0.005 [0.266]	-0.003 [0.27]	-0.006 [0.251]	-0.037 [0.914]
10	200	No heterogeneity	Favouring placebo ecological bias	5.5 %	5.8 %	4 %	6.8 %	5.2 %	0.003 [0.279]	0.001 [0.282]	0.001 [0.278]	0.001 [0.271]	0.005 [0.933]
10	200	Medium heterogeneity	No ecological bias	4.8 %	4.3 %	3 %	2.9 %	5.3 %	-0.004 [0.283]	-0.004 [0.27]	-0.005 [0.27]	-0.014 [0.26]	0.005 [1.238]
10	200	Medium heterogeneity	Favouring treatment ecological bias	4.9 %	5.3 %	3.8 %	4.4 %	5.2 %	0.001 [0.286]	0.002 [0.283]	0.001 [0.289]	-0.006 [0.274]	0.025 [1.137]
10	200	Medium heterogeneity	Favouring placebo ecological bias	5.2 %	5.2 %	4 %	3.8 %	3.9 %	0.003 [0.315]	0.003 [0.314]	0.002 [0.299]	-0.005 [0.287]	0.002 [1.182]
10	200	Large heterogeneity	No ecological bias	5.6 %	5.8 %	4.1 %	2 %	4.5 %	-0.004 [0.301]	-0.004 [0.301]	-0.005 [0.281]	-0.032 [0.286]	-0.007 [1.618]
10	200	Large heterogeneity	Favouring treatment ecological bias	5.6 %	6 %	4.1 %	1.5 %	5.7 %	0.008 [0.284]	0.007 [0.287]	0.004 [0.276]	-0.027 [0.274]	-0.079 [1.796]
10	200	Large heterogeneity	Favouring placebo ecological bias	5.3 %	5.8 %	4.2 %	1.2 %	4.2 %	-0.005 [0.274]	-0.005 [0.274]	-0.007 [0.273]	-0.033 [0.256]	0.016 [1.526]
