# Supplementary material for: Statistical approaches to identify subgroups in meta-analysis of individual participant data: a simulation study
Source: BMC Med Res Methodol. 2019 Sep 2;19:183. doi: 10.1186/s12874-019-0817-6 (PMC6720416; doi:10.1186/s12874-019-0817-6)
Supplement: Supplementary file 2 — Continuous outcome (FPR and bias) (XLSX 14 kb) [file 12874_2019_817_MOESM2_ESM.xlsx]

## Sheet: Sheet1
Number of trials	Number of patients	Heterogeneity magnitude	Ecological Bias	Centered one-stage IPD-MA power	Naive one-stage IPD-MA power	MA of interaction terms power	Per-Subgroup MA power	Meta Regression power	Centered one-stage IPD-MA BIAS [IQR]	Naive one-stage IPD-MA BIAS [IQR]	MA of interaction terms BIAS [IQR]	Per-Subgroup MA BIAS [IQR]	Meta Regression BIAS [IQR]
5	50	No Heterogeneity	No ecological bias	5.4 %	6 %	6.4 %	8.5 %	5.5 %	-0.012 [0.348]	-0.01 [0.342]	-0.014 [0.372]	-0.012 [0.349]	0.043 [1.409]
5	50	No Heterogeneity	Favouring treatment ecological bias	5.1 %	5.1 %	5.8 %	7.3 %	6.2 %	-0.004 [0.349]	-0.032 [0.344]	0.001 [0.351]	-0.028 [0.352]	-0.518 [1.341]
5	50	No Heterogeneity	Favouring placebo ecological bias	4.9 %	6.1 %	6.7 %	8.3 %	13.7 %	0.01 [0.341]	0.056 [0.352]	0.008 [0.375]	0.059 [0.356]	1.059 [1.296]
5	50	Medium heterogeneity	No ecological bias	4.3 %	4.7 %	5.9 %	5.4 %	6 %	0.003 [0.354]	0.003 [0.346]	0.004 [0.375]	0.005 [0.36]	0.034 [1.626]
5	50	Medium heterogeneity	Favouring treatment ecological bias	5.2 %	5 %	5.5 %	7.1 %	6.7 %	-0.002 [0.359]	-0.016 [0.353]	-0.001 [0.387]	-0.029 [0.375]	-0.538 [1.751]
5	50	Medium heterogeneity	Favouring placebo ecological bias	5.2 %	5.7 %	4.9 %	6.1 %	7.7 %	0.007 [0.357]	0.034 [0.358]	0.011 [0.373]	0.055 [0.36]	0.997 [1.641]
5	50	Large heterogeneity	No ecological bias	6 %	5.9 %	6.9 %	3.1 %	4.8 %	0.009 [0.374]	0.009 [0.371]	0.005 [0.373]	0.008 [0.387]	0.032 [2.465]
5	50	Large heterogeneity	Favouring treatment ecological bias	5.3 %	5.3 %	6.5 %	2.8 %	6.1 %	-0.008 [0.342]	-0.013 [0.346]	-0.011 [0.367]	-0.023 [0.355]	-0.425 [2.603]
5	50	Large heterogeneity	Favouring placebo ecological bias	6.1 %	6.1 %	7 %	3.5 %	6.2 %	-0.004 [0.324]	0.008 [0.326]	-0.008 [0.354]	0.025 [0.353]	0.923 [2.304]
5	100	No Heterogeneity	No ecological bias	5.2 %	5.4 %	6.6 %	8.7 %	5.7 %	0 [0.24]	0 [0.231]	0.002 [0.25]	0.001 [0.245]	-0.021 [0.911]
5	100	No Heterogeneity	Favouring treatment ecological bias	4.5 %	5.6 %	4.6 %	7.1 %	7.6 %	-0.001 [0.238]	-0.027 [0.242]	0 [0.241]	-0.028 [0.242]	-0.509 [0.97]
5	100	No Heterogeneity	Favouring placebo ecological bias	5.5 %	6.8 %	5.3 %	6.7 %	17.3 %	-0.004 [0.245]	0.035 [0.247]	-0.006 [0.254]	0.047 [0.25]	1.006 [0.93]
5	100	Medium heterogeneity	No ecological bias	4.9 %	4.9 %	4.9 %	4 %	6.4 %	-0.005 [0.234]	-0.007 [0.228]	-0.006 [0.237]	-0.009 [0.238]	-0.026 [1.365]
5	100	Medium heterogeneity	Favouring treatment ecological bias	4.8 %	5.1 %	5.8 %	3.8 %	6 %	0.004 [0.256]	-0.005 [0.257]	0.003 [0.25]	-0.014 [0.254]	-0.468 [1.437]
5	100	Medium heterogeneity	Favouring placebo ecological bias	4.5 %	5.5 %	4.8 %	2.9 %	10.5 %	-0.01 [0.266]	0.008 [0.262]	-0.01 [0.268]	0.027 [0.267]	0.998 [1.479]
5	100	Large heterogeneity	No ecological bias	4.8 %	4.7 %	4.9 %	1.1 %	4.4 %	0.001 [0.243]	0.002 [0.242]	0.003 [0.257]	0.005 [0.247]	0.101 [2.37]
5	100	Large heterogeneity	Favouring treatment ecological bias	6 %	6.5 %	6.1 %	1.6 %	3.9 %	0.006 [0.244]	0.003 [0.249]	0.006 [0.256]	-0.003 [0.236]	-0.404 [2.252]
5	100	Large heterogeneity	Favouring placebo ecological bias	5.3 %	5.3 %	6.3 %	1.5 %	6 %	-0.002 [0.225]	0.004 [0.23]	-0.003 [0.248]	0.019 [0.245]	1.033 [2.264]
5	200	No Heterogeneity	No ecological bias	6 %	6.5 %	5.7 %	9.5 %	5.9 %	0.001 [0.166]	0.001 [0.166]	0.002 [0.17]	0.002 [0.163]	-0.025 [0.707]
5	200	No Heterogeneity	Favouring treatment ecological bias	4.7 %	5.5 %	5.5 %	9.7 %	11.3 %	-0.005 [0.174]	-0.028 [0.168]	-0.006 [0.178]	-0.032 [0.17]	-0.489 [0.671]
5	200	No Heterogeneity	Favouring placebo ecological bias	4.3 %	6.3 %	4.6 %	6.5 %	31.1 %	0.009 [0.18]	0.039 [0.177]	0.008 [0.18]	0.056 [0.176]	1.012 [0.669]
5	200	Medium heterogeneity	No ecological bias	4.9 %	4.7 %	5.4 %	2.2 %	4.6 %	0.002 [0.176]	0.003 [0.176]	0.001 [0.178]	0.003 [0.179]	0.026 [1.29]
5	200	Medium heterogeneity	Favouring treatment ecological bias	5.2 %	5.3 %	5.5 %	1.7 %	6.2 %	0 [0.172]	-0.006 [0.172]	0 [0.173]	-0.015 [0.177]	-0.497 [1.329]
5	200	Medium heterogeneity	Favouring placebo ecological bias	4.9 %	5.5 %	4.8 %	2 %	11.9 %	0.001 [0.155]	0.011 [0.158]	0.001 [0.163]	0.029 [0.158]	0.98 [1.296]
5	200	Large heterogeneity	No ecological bias	5.5 %	5.3 %	6 %	0.3 %	4.8 %	0.005 [0.182]	0.005 [0.18]	0.006 [0.191]	0.006 [0.187]	0.032 [2.204]
5	200	Large heterogeneity	Favouring treatment ecological bias	6 %	5.5 %	5.2 %	0.1 %	5.8 %	0.004 [0.179]	0.003 [0.181]	0.005 [0.187]	-0.002 [0.196]	-0.504 [2.317]
5	200	Large heterogeneity	Favouring placebo ecological bias	5.4 %	5.6 %	5.7 %	0.4 %	7.9 %	0.003 [0.174]	0.006 [0.172]	0.002 [0.175]	0.015 [0.171]	1.083 [2.188]
10	50	No Heterogeneity	No ecological bias	5.4 %	5.5 %	6.7 %	8.5 %	6.5 %	0.003 [0.263]	0.002 [0.26]	0.006 [0.264]	0.003 [0.265]	-0.027 [1.038]
10	50	No Heterogeneity	Favouring treatment ecological bias	4.9 %	5.7 %	6.2 %	7.3 %	9.6 %	0.01 [0.253]	-0.02 [0.25]	0.009 [0.262]	-0.023 [0.249]	-0.5 [0.972]
10	50	No Heterogeneity	Favouring placebo ecological bias	4.9 %	6.1 %	6.3 %	6.5 %	24.4 %	-0.009 [0.235]	0.042 [0.238]	-0.006 [0.252]	0.049 [0.244]	0.974 [0.961]
10	50	Medium heterogeneity	No ecological bias	4.5 %	5.2 %	6.1 %	3.9 %	5 %	-0.002 [0.237]	-0.003 [0.235]	-0.004 [0.25]	-0.006 [0.244]	-0.037 [1.173]
10	50	Medium heterogeneity	Favouring treatment ecological bias	3.4 %	3.9 %	4 %	3.3 %	7.9 %	0.001 [0.226]	-0.015 [0.227]	0 [0.242]	-0.026 [0.24]	-0.469 [1.224]
10	50	Medium heterogeneity	Favouring placebo ecological bias	5.5 %	5.6 %	7.3 %	4.1 %	17.9 %	-0.001 [0.253]	0.026 [0.252]	-0.002 [0.267]	0.045 [0.266]	1.004 [1.193]
10	50	Large heterogeneity	No ecological bias	6.2 %	6.2 %	6.4 %	1 %	5.7 %	-0.003 [0.246]	-0.002 [0.248]	-0.003 [0.251]	-0.004 [0.259]	-0.018 [1.817]
10	50	Large heterogeneity	Favouring treatment ecological bias	4 %	3.8 %	4.9 %	0.7 %	8.2 %	0.001 [0.231]	-0.005 [0.234]	0.005 [0.242]	-0.014 [0.242]	-0.5 [1.785]
10	50	Large heterogeneity	Favouring placebo ecological bias	5.7 %	5.6 %	6.7 %	1.3 %	7.9 %	-0.001 [0.265]	0.011 [0.27]	0.002 [0.271]	0.03 [0.279]	0.97 [1.738]
10	100	No Heterogeneity	No ecological bias	5 %	4.9 %	5.6 %	7.1 %	4 %	0 [0.167]	0 [0.161]	0.001 [0.175]	0 [0.162]	-0.013 [0.639]
10	100	No Heterogeneity	Favouring treatment ecological bias	5.7 %	5.8 %	5.6 %	6.7 %	16.2 %	-0.003 [0.164]	-0.033 [0.161]	-0.005 [0.173]	-0.035 [0.164]	-0.516 [0.671]
10	100	No Heterogeneity	Favouring placebo ecological bias	4.4 %	6.7 %	5 %	6.9 %	41.6 %	0.001 [0.169]	0.044 [0.175]	0.003 [0.176]	0.059 [0.169]	0.979 [0.671]
10	100	Medium heterogeneity	No ecological bias	5.3 %	5.3 %	6.5 %	3.1 %	4.6 %	-0.006 [0.175]	-0.006 [0.172]	-0.007 [0.177]	-0.006 [0.178]	-0.005 [1]
10	100	Medium heterogeneity	Favouring treatment ecological bias	5.1 %	5.8 %	5.9 %	2.7 %	7.2 %	-0.002 [0.187]	-0.012 [0.188]	-0.003 [0.192]	-0.022 [0.185]	-0.45 [0.992]
10	100	Medium heterogeneity	Favouring placebo ecological bias	5.4 %	5.3 %	6 %	2.3 %	23.4 %	0.005 [0.168]	0.023 [0.167]	0.006 [0.185]	0.045 [0.175]	1.019 [1.025]
10	100	Large heterogeneity	No ecological bias	4.4 %	4.7 %	4.7 %	0.3 %	5 %	0.003 [0.174]	0.004 [0.172]	0.005 [0.18]	0.004 [0.178]	-0.018 [1.618]
10	100	Large heterogeneity	Favouring treatment ecological bias	5.8 %	5.6 %	6.3 %	0.2 %	5.6 %	-0.003 [0.178]	-0.005 [0.178]	-0.003 [0.19]	-0.012 [0.181]	-0.456 [1.624]
10	100	Large heterogeneity	Favouring placebo ecological bias	6 %	5.6 %	6.7 %	0.3 %	12 %	-0.005 [0.173]	0.002 [0.175]	-0.002 [0.18]	0.018 [0.179]	0.993 [1.667]
10	200	No Heterogeneity	No ecological bias	4.4 %	4.3 %	4.7 %	6.9 %	5.3 %	0.002 [0.128]	0.001 [0.123]	0.002 [0.132]	0.001 [0.127]	-0.023 [0.468]
10	200	No Heterogeneity	Favouring treatment ecological bias	5.9 %	6.4 %	6.2 %	8.1 %	25.4 %	-0.003 [0.125]	-0.027 [0.122]	-0.002 [0.129]	-0.032 [0.124]	-0.499 [0.446]
10	200	No Heterogeneity	Favouring placebo ecological bias	5.6 %	7.6 %	5.7 %	6.9 %	72.3 %	0 [0.12]	0.03 [0.119]	0.001 [0.123]	0.052 [0.119]	1.019 [0.485]
10	200	Medium heterogeneity	No ecological bias	4.8 %	4.9 %	5.4 %	0.9 %	5.4 %	-0.002 [0.117]	-0.001 [0.119]	-0.002 [0.123]	-0.001 [0.125]	0.013 [0.932]
10	200	Medium heterogeneity	Favouring treatment ecological bias	5.5 %	5.4 %	6 %	0.7 %	9.1 %	-0.002 [0.133]	-0.008 [0.132]	-0.002 [0.137]	-0.017 [0.133]	-0.463 [0.855]
10	200	Medium heterogeneity	Favouring placebo ecological bias	5.5 %	5.7 %	5.4 %	0.9 %	29.5 %	0.003 [0.127]	0.013 [0.125]	0.002 [0.126]	0.031 [0.124]	1.025 [0.927]
10	200	Large heterogeneity	No ecological bias	4.4 %	4.5 %	4.8 %	0.1 %	4.9 %	0.001 [0.121]	0.001 [0.121]	0.001 [0.119]	0.001 [0.122]	-0.01 [1.62]
10	200	Large heterogeneity	Favouring treatment ecological bias	5.5 %	5.7 %	4.9 %	0 %	5.4 %	-0.001 [0.128]	-0.003 [0.129]	-0.002 [0.136]	-0.009 [0.136]	-0.513 [1.542]
10	200	Large heterogeneity	Favouring placebo ecological bias	4.3 %	4.3 %	4.5 %	0 %	11.8 %	0.001 [0.113]	0.003 [0.113]	0.001 [0.12]	0.013 [0.119]	0.992 [1.584]
