# Supplementary material for: Statistical approaches to identify subgroups in meta-analysis of individual participant data: a simulation study
Source: BMC Med Res Methodol. 2019 Sep 2;19:183. doi: 10.1186/s12874-019-0817-6 (PMC6720416; doi:10.1186/s12874-019-0817-6)
Supplement: Supplementary file 3 — Large subgroup effect Binary outcome (power and bias) (XLSX 14 kb) [file 12874_2019_817_MOESM3_ESM.xlsx]

## Sheet: Sheet1
Number of trials	Number of patients	Heterogeneity magnitude	Ecological Bias	Centered one-stage IPD-MA power	Naive one-stage IPD-MA power	MA of interaction terms power	Per-Subgroup MA power	Meta Regression power	Centered one-stage IPD-MA BIAS [IQR]	Naive one-stage IPD-MA BIAS [IQR]	MA of interaction terms BIAS [IQR]	Per-Subgroup MA BIAS [IQR]	Meta Regression BIAS [IQR]
5	50	No heterogeneity	No ecological bias	34.9 %	36.5 %	21.1 %	37.5 %	6.4 %	-0.03 [0.858]	-0.029 [0.854]	0.085 [0.751]	0.116 [0.719]	0.078 [2.799]
5	50	No heterogeneity	Favouring treatment ecological bias	39 %	36.2 %	24.3 %	35.3 %	5.1 %	-0.023 [0.818]	0.038 [0.794]	0.109 [0.747]	0.193 [0.69]	0.97 [2.481]
5	50	No heterogeneity	Favouring placebo ecological bias	43.9 %	36.6 %	29 %	20.7 %	11.3 %	-0.062 [0.778]	0.065 [0.766]	0.09 [0.719]	0.296 [0.663]	3.037 [2.431]
5	50	Medium heterogeneity	No ecological bias	37.2 %	38.8 %	24.2 %	36 %	3.7 %	-0.034 [0.911]	-0.033 [0.868]	0.075 [0.799]	0.109 [0.686]	0.155 [2.905]
5	50	Medium heterogeneity	Favouring treatment ecological bias	40.8 %	39.7 %	27.6 %	37.8 %	5 %	-0.085 [0.821]	-0.036 [0.812]	0.046 [0.739]	0.128 [0.722]	0.825 [2.615]
5	50	Medium heterogeneity	Favouring placebo ecological bias	44 %	37.3 %	27.5 %	20.4 %	10 %	-0.058 [0.79]	0.047 [0.789]	0.087 [0.724]	0.281 [0.702]	2.892 [3.011]
5	50	Large heterogeneity	No ecological bias	36.8 %	37.7 %	22 %	31.5 %	4.2 %	-0.049 [0.867]	-0.044 [0.868]	0.076 [0.792]	0.106 [0.711]	0.125 [3.33]
5	50	Large heterogeneity	Favouring treatment ecological bias	39.6 %	37.7 %	22.2 %	26.9 %	4.7 %	-0.034 [0.78]	0.005 [0.761]	0.107 [0.683]	0.173 [0.652]	1.013 [3.148]
5	50	Large heterogeneity	Favouring placebo ecological bias	41.4 %	37.4 %	27.5 %	19 %	8.4 %	-0.039 [0.821]	0.049 [0.819]	0.104 [0.747]	0.277 [0.7]	2.911 [3.03]
5	100	No heterogeneity	No ecological bias	59 %	61.1 %	51.6 %	60.8 %	8.3 %	-0.008 [0.592]	-0.012 [0.595]	0.044 [0.573]	0.053 [0.526]	-0.026 [2.083]
5	100	No heterogeneity	Favouring treatment ecological bias	70.5 %	66.1 %	61.1 %	60.7 %	5.8 %	-0.038 [0.572]	0.021 [0.56]	0.028 [0.543]	0.102 [0.516]	1.022 [1.872]
5	100	No heterogeneity	Favouring placebo ecological bias	68.8 %	61.8 %	61 %	37 %	18.8 %	-0.013 [0.566]	0.075 [0.596]	0.06 [0.54]	0.216 [0.515]	2.984 [1.873]
5	100	Medium heterogeneity	No ecological bias	62.9 %	65.5 %	55 %	59.2 %	8.2 %	-0.042 [0.618]	-0.043 [0.627]	0.018 [0.577]	0.03 [0.554]	0.01 [2.234]
5	100	Medium heterogeneity	Favouring treatment ecological bias	69.9 %	66.4 %	60.8 %	55.4 %	3.7 %	-0.048 [0.563]	-0.003 [0.544]	0.017 [0.532]	0.085 [0.511]	1.008 [2.157]
5	100	Medium heterogeneity	Favouring placebo ecological bias	70.2 %	65 %	62.7 %	35.2 %	14 %	-0.024 [0.553]	0.052 [0.572]	0.046 [0.53]	0.188 [0.532]	2.963 [2.133]
5	100	Large heterogeneity	No ecological bias	60.7 %	62.2 %	50.9 %	46.5 %	6.1 %	-0.007 [0.611]	-0.01 [0.59]	0.049 [0.556]	0.049 [0.525]	-0.067 [2.839]
5	100	Large heterogeneity	Favouring treatment ecological bias	66.5 %	64.7 %	56.7 %	43.1 %	3.4 %	-0.02 [0.554]	0.009 [0.559]	0.048 [0.538]	0.099 [0.518]	1.014 [2.737]
5	100	Large heterogeneity	Favouring placebo ecological bias	68.3 %	64.7 %	57 %	28.6 %	10.1 %	-0.01 [0.577]	0.044 [0.569]	0.063 [0.563]	0.176 [0.515]	2.883 [2.701]
5	200	No heterogeneity	No ecological bias	88.3 %	89.4 %	86 %	87 %	10.2 %	-0.007 [0.42]	-0.003 [0.43]	0.021 [0.432]	0.029 [0.419]	0.065 [1.399]
5	200	No heterogeneity	Favouring treatment ecological bias	92.3 %	90.3 %	90 %	86.6 %	5.3 %	-0.006 [0.399]	0.048 [0.401]	0.024 [0.407]	0.083 [0.379]	0.99 [1.22]
5	200	No heterogeneity	Favouring placebo ecological bias	95.5 %	93.1 %	92.8 %	60.9 %	33.3 %	-0.019 [0.377]	0.038 [0.382]	0.016 [0.368]	0.135 [0.362]	2.959 [1.323]
5	200	Medium heterogeneity	No ecological bias	89.1 %	88.3 %	86.3 %	80.5 %	7.3 %	-0.006 [0.421]	-0.003 [0.413]	0.017 [0.406]	0.027 [0.408]	0.101 [1.824]
5	200	Medium heterogeneity	Favouring treatment ecological bias	92.8 %	90.9 %	89.8 %	79 %	4.1 %	-0.007 [0.37]	0.028 [0.371]	0.023 [0.366]	0.074 [0.365]	0.996 [1.662]
5	200	Medium heterogeneity	Favouring placebo ecological bias	92.7 %	91.2 %	90.1 %	52.3 %	20.3 %	0.001 [0.391]	0.05 [0.386]	0.036 [0.372]	0.138 [0.368]	2.963 [1.61]
5	200	Large heterogeneity	No ecological bias	89.2 %	89.6 %	85.6 %	64.5 %	7.3 %	0.002 [0.406]	0.002 [0.411]	0.03 [0.404]	0.033 [0.393]	0.108 [2.587]
5	200	Large heterogeneity	Favouring treatment ecological bias	90.9 %	90.7 %	88.8 %	63 %	6.3 %	-0.01 [0.362]	0.006 [0.369]	0.023 [0.365]	0.057 [0.372]	0.971 [2.374]
5	200	Large heterogeneity	Favouring placebo ecological bias	94.2 %	93 %	91.7 %	40.1 %	12 %	-0.012 [0.381]	0.019 [0.386]	0.021 [0.385]	0.094 [0.381]	2.97 [2.618]
10	50	No heterogeneity	No ecological bias	60.2 %	61.7 %	44.7 %	60.2 %	7.1 %	-0.013 [0.595]	-0.015 [0.565]	0.09 [0.513]	0.132 [0.479]	0.059 [1.857]
10	50	No heterogeneity	Favouring treatment ecological bias	67.2 %	63.7 %	49.6 %	56 %	4.7 %	-0.014 [0.572]	0.048 [0.54]	0.103 [0.514]	0.206 [0.464]	1.016 [1.895]
10	50	No heterogeneity	Favouring placebo ecological bias	72 %	60.4 %	52.9 %	36.6 %	25.4 %	-0.029 [0.519]	0.099 [0.543]	0.108 [0.515]	0.334 [0.488]	2.913 [1.805]
10	50	Medium heterogeneity	No ecological bias	60.2 %	62 %	44.4 %	59.1 %	9.1 %	-0.003 [0.59]	-0.008 [0.581]	0.099 [0.524]	0.131 [0.483]	0.001 [2.044]
10	50	Medium heterogeneity	Favouring treatment ecological bias	67.7 %	63.7 %	49.9 %	55 %	5 %	-0.03 [0.586]	0.025 [0.581]	0.096 [0.53]	0.188 [0.489]	0.923 [1.859]
10	50	Medium heterogeneity	Favouring placebo ecological bias	70.5 %	59.5 %	49.9 %	32.2 %	22 %	-0.013 [0.522]	0.094 [0.541]	0.12 [0.496]	0.337 [0.471]	2.936 [1.815]
10	50	Large heterogeneity	No ecological bias	60.5 %	62.5 %	43.6 %	53 %	7.6 %	-0.018 [0.599]	-0.022 [0.592]	0.088 [0.538]	0.115 [0.473]	-0.044 [2.323]
10	50	Large heterogeneity	Favouring treatment ecological bias	67.2 %	65.2 %	49.5 %	45 %	5.9 %	-0.017 [0.557]	0.016 [0.566]	0.098 [0.532]	0.188 [0.484]	1.005 [2.256]
10	50	Large heterogeneity	Favouring placebo ecological bias	70.8 %	62 %	50.3 %	27.6 %	16.9 %	-0.021 [0.536]	0.06 [0.543]	0.118 [0.497]	0.309 [0.447]	2.892 [2.332]
10	100	No heterogeneity	No ecological bias	87.3 %	89 %	83.6 %	88 %	11.8 %	-0.011 [0.452]	-0.016 [0.434]	0.042 [0.43]	0.059 [0.391]	0.009 [1.278]
10	100	No heterogeneity	Favouring treatment ecological bias	91.8 %	89.8 %	87.7 %	86.8 %	5.2 %	-0.012 [0.406]	0.047 [0.396]	0.052 [0.401]	0.133 [0.365]	0.975 [1.308]
10	100	No heterogeneity	Favouring placebo ecological bias	93.9 %	90.1 %	88.5 %	65.5 %	43.1 %	-0.007 [0.387]	0.075 [0.382]	0.067 [0.355]	0.242 [0.356]	2.91 [1.395]
10	100	Medium heterogeneity	No ecological bias	85.9 %	87.3 %	82.8 %	84.3 %	9.4 %	0 [0.431]	0.003 [0.427]	0.053 [0.413]	0.075 [0.388]	0.119 [1.48]
10	100	Medium heterogeneity	Favouring treatment ecological bias	90.2 %	89.2 %	86 %	81.4 %	4.6 %	0.014 [0.388]	0.054 [0.39]	0.073 [0.377]	0.149 [0.365]	0.992 [1.494]
10	100	Medium heterogeneity	Favouring placebo ecological bias	94.5 %	90.8 %	89.7 %	61.8 %	34.1 %	0.001 [0.396]	0.071 [0.391]	0.07 [0.369]	0.235 [0.357]	2.931 [1.362]
10	100	Large heterogeneity	No ecological bias	87.9 %	88.6 %	82.3 %	75.7 %	7.7 %	-0.004 [0.419]	-0.004 [0.433]	0.048 [0.419]	0.064 [0.385]	0.102 [1.936]
10	100	Large heterogeneity	Favouring treatment ecological bias	92.6 %	91.9 %	87.4 %	72.5 %	4.2 %	-0.013 [0.388]	0.012 [0.389]	0.052 [0.382]	0.11 [0.377]	0.957 [1.875]
10	100	Large heterogeneity	Favouring placebo ecological bias	93.8 %	90.9 %	88.7 %	55.8 %	20.1 %	-0.014 [0.4]	0.034 [0.401]	0.053 [0.39]	0.182 [0.373]	2.862 [2.011]
10	200	No heterogeneity	No ecological bias	99.6 %	99.7 %	99.2 %	99.5 %	21.2 %	-0.016 [0.276]	-0.015 [0.272]	0.01 [0.273]	0.02 [0.264]	0.02 [0.908]
10	200	No heterogeneity	Favouring treatment ecological bias	100 %	99.9 %	100 %	99.8 %	4.1 %	-0.011 [0.267]	0.045 [0.272]	0.018 [0.268]	0.092 [0.262]	1.018 [0.825]
10	200	No heterogeneity	Favouring placebo ecological bias	99.8 %	99.7 %	99.7 %	93.2 %	74.2 %	-0.003 [0.266]	0.048 [0.269]	0.029 [0.269]	0.161 [0.263]	2.961 [0.891]
10	200	Medium heterogeneity	No ecological bias	99.3 %	99.4 %	98.9 %	98.9 %	13.7 %	-0.009 [0.301]	-0.009 [0.294]	0.015 [0.287]	0.023 [0.281]	0.035 [1.263]
10	200	Medium heterogeneity	Favouring treatment ecological bias	99.8 %	99.6 %	99.6 %	98.4 %	5.1 %	-0.008 [0.289]	0.026 [0.288]	0.021 [0.294]	0.083 [0.275]	1.045 [1.215]
10	200	Medium heterogeneity	Favouring placebo ecological bias	100 %	99.8 %	99.7 %	90.9 %	50.4 %	0 [0.262]	0.043 [0.265]	0.032 [0.27]	0.146 [0.255]	2.942 [1.185]
10	200	Large heterogeneity	No ecological bias	99.9 %	99.9 %	99.5 %	94.9 %	10.8 %	-0.011 [0.304]	-0.011 [0.3]	0.012 [0.307]	0.013 [0.292]	0.012 [1.718]
10	200	Large heterogeneity	Favouring treatment ecological bias	99.8 %	99.8 %	99.5 %	92.1 %	4.9 %	-0.002 [0.285]	0.015 [0.284]	0.03 [0.278]	0.068 [0.279]	1.04 [1.748]
10	200	Large heterogeneity	Favouring placebo ecological bias	99.7 %	99.6 %	99.3 %	79.5 %	25 %	0.002 [0.245]	0.031 [0.249]	0.035 [0.249]	0.113 [0.24]	2.902 [1.796]
