# Supplementary material for: Statistical approaches to identify subgroups in meta-analysis of individual participant data: a simulation study
Source: BMC Med Res Methodol. 2019 Sep 2;19:183. doi: 10.1186/s12874-019-0817-6 (PMC6720416; doi:10.1186/s12874-019-0817-6)
Supplement: Supplementary file 5 — Large subgroup effect Survival outcome (power and bias) (XLSX 14 kb) [file 12874_2019_817_MOESM5_ESM.xlsx]

## Sheet: Sheet1
Number of trials	Number of patients	Heterogeneity magnitude	Ecological Bias	Centered one-stage IPD-MA power	Naive one-stage IPD-MA power	MA of interaction terms power	Per-Subgroup MA power	Meta Regression power	Centered one-stage IPD-MA BIAS [IQR]	Naive one-stage IPD-MA BIAS [IQR]	MA of interaction terms BIAS [IQR]	Per-Subgroup MA BIAS [IQR]	Meta Regression BIAS [IQR]
5	50	No Heterogeneity	No ecological bias	30.5 %	30.8 %	16.2 %	26.1 %	4.7 %	0.018 [0.667]	0.017 [0.654]	-0.086 [0.635]	-0.133 [0.579]	-0.116 [2.181]
5	50	No Heterogeneity	Favouring treatment ecological bias	26.5 %	24.9 %	12.7 %	22.2 %	5.3 %	0.014 [0.696]	-0.032 [0.677]	-0.094 [0.657]	-0.195 [0.6]	-0.782 [2.402]
5	50	No Heterogeneity	Favouring placebo ecological bias	21 %	16.4 %	7.1 %	17.9 %	6.5 %	-0.002 [0.879]	-0.127 [0.855]	-0.101 [0.751]	-0.272 [0.689]	-1.915 [2.458]
5	50	Medium Heterogeneity	No ecological bias	30.6 %	31.4 %	16.9 %	25.4 %	6 %	0.01 [0.699]	0.011 [0.666]	-0.083 [0.664]	-0.133 [0.615]	-0.018 [2.358]
5	50	Medium Heterogeneity	Favouring treatment ecological bias	26.6 %	25.5 %	13.8 %	21.6 %	4.6 %	0.003 [0.744]	-0.032 [0.726]	-0.096 [0.686]	-0.191 [0.612]	-0.654 [2.452]
5	50	Medium Heterogeneity	Favouring placebo ecological bias	18.3 %	13.9 %	7.5 %	15.4 %	5.4 %	-0.025 [0.828]	-0.133 [0.815]	-0.11 [0.693]	-0.295 [0.671]	-1.808 [2.723]
5	50	Large Heterogeneity	No ecological bias	30.5 %	31 %	16.3 %	19.7 %	4.8 %	0.008 [0.691]	0.007 [0.701]	-0.088 [0.658]	-0.143 [0.618]	-0.017 [3.142]
5	50	Large Heterogeneity	Favouring treatment ecological bias	25.9 %	25.9 %	13.9 %	17.5 %	4.6 %	0.001 [0.727]	-0.024 [0.722]	-0.096 [0.706]	-0.195 [0.618]	-0.657 [3.018]
5	50	Large Heterogeneity	Favouring placebo ecological bias	19.8 %	16.3 %	7.9 %	12.6 %	4.6 %	-0.021 [0.825]	-0.103 [0.814]	-0.111 [0.699]	-0.297 [0.651]	-1.79 [3.282]
5	100	No Heterogeneity	No ecological bias	54.6 %	55.5 %	41.3 %	50.9 %	6.1 %	0.024 [0.459]	0.017 [0.459]	-0.032 [0.461]	-0.058 [0.437]	-0.085 [1.549]
5	100	No Heterogeneity	Favouring treatment ecological bias	48.2 %	44.6 %	37.4 %	40.5 %	5.2 %	0.019 [0.505]	-0.03 [0.489]	-0.036 [0.471]	-0.112 [0.426]	-0.748 [1.71]
5	100	No Heterogeneity	Favouring placebo ecological bias	37.9 %	29.4 %	26.2 %	23 %	9.5 %	0.023 [0.599]	-0.089 [0.572]	-0.038 [0.553]	-0.21 [0.511]	-2.045 [1.95]
5	100	Medium Heterogeneity	No ecological bias	52.4 %	53 %	39.7 %	42.2 %	6.3 %	0 [0.453]	-0.002 [0.449]	-0.058 [0.461]	-0.072 [0.438]	-0.013 [1.945]
5	100	Medium Heterogeneity	Favouring treatment ecological bias	46.8 %	44.2 %	34.5 %	35.6 %	3.9 %	0.002 [0.485]	-0.031 [0.491]	-0.058 [0.48]	-0.119 [0.453]	-0.689 [2.037]
5	100	Medium Heterogeneity	Favouring placebo ecological bias	36.3 %	28.7 %	23.8 %	20.1 %	8.9 %	-0.012 [0.62]	-0.107 [0.589]	-0.077 [0.566]	-0.228 [0.533]	-2.011 [2.185]
5	100	Large Heterogeneity	No ecological bias	52.3 %	52.7 %	39.4 %	29.9 %	5.9 %	0.006 [0.467]	0.005 [0.456]	-0.053 [0.451]	-0.064 [0.464]	0.007 [2.614]
5	100	Large Heterogeneity	Favouring treatment ecological bias	46.2 %	45.3 %	34.2 %	27.1 %	5 %	0 [0.492]	-0.019 [0.489]	-0.063 [0.497]	-0.112 [0.467]	-0.669 [2.633]
5	100	Large Heterogeneity	Favouring placebo ecological bias	37.1 %	32.3 %	23 %	16.7 %	7.5 %	-0.011 [0.592]	-0.071 [0.565]	-0.077 [0.541]	-0.207 [0.549]	-1.984 [2.784]
5	200	No Heterogeneity	No ecological bias	84.1 %	85.1 %	78.3 %	79.4 %	7.9 %	0.015 [0.327]	0.012 [0.318]	-0.009 [0.336]	-0.024 [0.314]	-0.06 [1.119]
5	200	No Heterogeneity	Favouring treatment ecological bias	79.8 %	75.1 %	73.9 %	68.8 %	4.8 %	0.014 [0.353]	-0.029 [0.341]	-0.012 [0.345]	-0.071 [0.323]	-0.753 [1.141]
5	200	No Heterogeneity	Favouring placebo ecological bias	65.2 %	54.3 %	56.6 %	34.3 %	15.1 %	0.006 [0.4]	-0.08 [0.399]	-0.024 [0.394]	-0.158 [0.359]	-2.065 [1.38]
5	200	Medium Heterogeneity	No ecological bias	84.6 %	84.6 %	79.1 %	69 %	7 %	0.015 [0.319]	0.015 [0.315]	-0.01 [0.316]	-0.018 [0.31]	-0.013 [1.479]
5	200	Medium Heterogeneity	Favouring treatment ecological bias	80.7 %	78.6 %	73.3 %	57.4 %	3.7 %	0.018 [0.345]	-0.005 [0.346]	-0.009 [0.346]	-0.054 [0.348]	-0.692 [1.452]
5	200	Medium Heterogeneity	Favouring placebo ecological bias	67.9 %	61.2 %	58.1 %	31.2 %	11 %	0.023 [0.393]	-0.041 [0.404]	-0.013 [0.389]	-0.131 [0.363]	-2.03 [1.658]
5	200	Large Heterogeneity	No ecological bias	85 %	85.1 %	79.1 %	43.1 %	6.2 %	0.016 [0.324]	0.016 [0.325]	-0.009 [0.319]	-0.012 [0.326]	0.005 [2.289]
5	200	Large Heterogeneity	Favouring treatment ecological bias	81 %	79.8 %	74.4 %	39.2 %	5 %	0.02 [0.348]	0.01 [0.341]	-0.009 [0.352]	-0.037 [0.349]	-0.682 [2.338]
5	200	Large Heterogeneity	Favouring placebo ecological bias	69.5 %	65.7 %	58.1 %	24.2 %	6.8 %	0.022 [0.389]	-0.015 [0.381]	-0.012 [0.381]	-0.101 [0.371]	-2.016 [2.297]
10	50	No Heterogeneity	No ecological bias	53.7 %	55.2 %	32.4 %	46.6 %	6.8 %	0.014 [0.45]	0.015 [0.443]	-0.087 [0.45]	-0.138 [0.408]	-0.089 [1.465]
10	50	No Heterogeneity	Favouring treatment ecological bias	49.1 %	44.6 %	27.1 %	34.6 %	5.1 %	0.013 [0.471]	-0.035 [0.466]	-0.092 [0.456]	-0.199 [0.425]	-0.743 [1.614]
10	50	No Heterogeneity	Favouring placebo ecological bias	38 %	28.1 %	17 %	23.1 %	11.1 %	0.025 [0.557]	-0.106 [0.537]	-0.093 [0.502]	-0.279 [0.451]	-1.826 [1.749]
10	50	Medium Heterogeneity	No ecological bias	53.3 %	54.4 %	31.2 %	42.1 %	6.6 %	0.009 [0.477]	0.012 [0.476]	-0.103 [0.468]	-0.148 [0.428]	-0.022 [1.592]
10	50	Medium Heterogeneity	Favouring treatment ecological bias	49 %	45.1 %	28.1 %	33 %	2.9 %	0.008 [0.511]	-0.029 [0.504]	-0.104 [0.493]	-0.196 [0.426]	-0.65 [1.603]
10	50	Medium Heterogeneity	Favouring placebo ecological bias	38.3 %	30 %	15.8 %	19.2 %	9.3 %	0.009 [0.569]	-0.107 [0.581]	-0.114 [0.519]	-0.293 [0.423]	-1.808 [1.776]
10	50	Large Heterogeneity	No ecological bias	53.2 %	53.3 %	30.8 %	33 %	5.9 %	0.008 [0.47]	0.01 [0.472]	-0.103 [0.474]	-0.15 [0.455]	0 [1.926]
10	50	Large Heterogeneity	Favouring treatment ecological bias	48.8 %	47.6 %	26.8 %	25.3 %	4.1 %	0.01 [0.5]	-0.013 [0.511]	-0.106 [0.502]	-0.202 [0.444]	-0.636 [1.984]
10	50	Large Heterogeneity	Favouring placebo ecological bias	38.5 %	32.5 %	16.6 %	19 %	8.5 %	0.009 [0.576]	-0.073 [0.587]	-0.116 [0.533]	-0.292 [0.461]	-1.753 [2.039]
10	100	No Heterogeneity	No ecological bias	82.5 %	83.6 %	71.6 %	76.9 %	11.5 %	0.007 [0.352]	0.004 [0.349]	-0.045 [0.334]	-0.073 [0.323]	-0.067 [1.158]
10	100	No Heterogeneity	Favouring treatment ecological bias	79.4 %	73.2 %	66 %	65.8 %	5.9 %	0.005 [0.353]	-0.043 [0.35]	-0.049 [0.338]	-0.128 [0.318]	-0.73 [1.218]
10	100	No Heterogeneity	Favouring placebo ecological bias	64 %	53.4 %	49.2 %	38.4 %	20.5 %	0.013 [0.434]	-0.096 [0.427]	-0.051 [0.405]	-0.226 [0.377]	-1.984 [1.332]
10	100	Medium Heterogeneity	No ecological bias	83.7 %	84.7 %	74.3 %	72.9 %	7.5 %	0.009 [0.336]	0.009 [0.326]	-0.04 [0.318]	-0.069 [0.31]	-0.026 [1.185]
10	100	Medium Heterogeneity	Favouring treatment ecological bias	77.7 %	75.2 %	66.5 %	59.5 %	5.4 %	0.013 [0.368]	-0.019 [0.364]	-0.038 [0.356]	-0.118 [0.339]	-0.692 [1.274]
10	100	Medium Heterogeneity	Favouring placebo ecological bias	68.1 %	57.5 %	52.9 %	34.9 %	14.5 %	0.013 [0.408]	-0.077 [0.392]	-0.043 [0.385]	-0.214 [0.348]	-1.928 [1.462]
10	100	Large Heterogeneity	No ecological bias	83.4 %	84.9 %	73.2 %	55 %	6.7 %	0.009 [0.34]	0.009 [0.328]	-0.039 [0.331]	-0.064 [0.314]	-0.003 [1.7]
10	100	Large Heterogeneity	Favouring treatment ecological bias	79 %	78.4 %	67.1 %	47.1 %	4.7 %	0.01 [0.356]	-0.004 [0.356]	-0.039 [0.344]	-0.105 [0.317]	-0.658 [1.736]
10	100	Large Heterogeneity	Favouring placebo ecological bias	67.7 %	62.6 %	52.8 %	28.3 %	11.3 %	0.012 [0.408]	-0.041 [0.382]	-0.039 [0.38]	-0.192 [0.356]	-1.886 [1.813]
10	200	No Heterogeneity	No ecological bias	99.1 %	99.4 %	98.4 %	98.1 %	16.1 %	0.007 [0.221]	0.006 [0.217]	-0.017 [0.22]	-0.031 [0.207]	-0.043 [0.749]
10	200	No Heterogeneity	Favouring treatment ecological bias	98.1 %	97 %	95.5 %	93.6 %	5.1 %	0.006 [0.248]	-0.038 [0.244]	-0.019 [0.25]	-0.083 [0.234]	-0.734 [0.804]
10	200	No Heterogeneity	Favouring placebo ecological bias	91.8 %	82.9 %	86.8 %	61 %	36 %	0.003 [0.292]	-0.08 [0.289]	-0.027 [0.269]	-0.174 [0.282]	-2.035 [0.941]
10	200	Medium Heterogeneity	No ecological bias	98.5 %	98.8 %	97.9 %	95 %	11.7 %	0.005 [0.223]	0.005 [0.222]	-0.019 [0.226]	-0.03 [0.235]	-0.026 [1.048]
10	200	Medium Heterogeneity	Favouring treatment ecological bias	97.6 %	97.4 %	95.7 %	88.3 %	5.9 %	0.005 [0.228]	-0.017 [0.229]	-0.021 [0.231]	-0.075 [0.237]	-0.706 [1.083]
10	200	Medium Heterogeneity	Favouring placebo ecological bias	92.9 %	87.7 %	88.5 %	59.1 %	24 %	0.008 [0.272]	-0.052 [0.271]	-0.022 [0.264]	-0.154 [0.246]	-2.014 [1.206]
10	200	Large Heterogeneity	No ecological bias	98.7 %	98.6 %	97.3 %	77.2 %	7.8 %	0.004 [0.222]	0.004 [0.221]	-0.019 [0.225]	-0.023 [0.231]	0.001 [1.627]
10	200	Large Heterogeneity	Favouring treatment ecological bias	97.5 %	97.2 %	95.3 %	70.9 %	5.3 %	0.004 [0.236]	-0.004 [0.236]	-0.02 [0.232]	-0.052 [0.243]	-0.686 [1.638]
10	200	Large Heterogeneity	Favouring placebo ecological bias	93.1 %	91.1 %	88.3 %	46.9 %	13.3 %	0.007 [0.263]	-0.024 [0.269]	-0.022 [0.255]	-0.118 [0.267]	-1.973 [1.697]
