# Supplementary material for: Statistical approaches to identify subgroups in meta-analysis of individual participant data: a simulation study
Source: BMC Med Res Methodol. 2019 Sep 2;19:183. doi: 10.1186/s12874-019-0817-6 (PMC6720416; doi:10.1186/s12874-019-0817-6)
Supplement: Supplementary file 6 — Medium subgroup effect Binary outcome (power and bias) (XLSX 14 kb) [file 12874_2019_817_MOESM6_ESM.xlsx]

## Sheet: Sheet1
Number of trials	Number of patients	Heterogeneity magnitude	Ecological Bias	Centered one-stage IPD-MA power	Naive one-stage IPD-MA power	MA of interaction terms power	Per-Subgroup MA power	Meta Regression power	Centered one-stage IPD-MA BIAS [IQR]	Naive one-stage IPD-MA BIAS [IQR]	MA of interaction terms BIAS [IQR]	Per-Subgroup MA BIAS [IQR]	Meta Regression BIAS [IQR]
5	50	No heterogeneity	No ecological bias	13 %	12.8 %	5.8 %	14.5 %	4.2 %	-0.007 [0.841]	-0.014 [0.842]	0.039 [0.765]	0.043 [0.719]	-0.024 [2.784]
5	50	No heterogeneity	Favouring treatment ecological bias	11.5 %	10.8 %	5.2 %	14.4 %	5.3 %	-0.017 [0.83]	0.006 [0.812]	0.044 [0.744]	0.078 [0.698]	0.417 [2.673]
5	50	No heterogeneity	Favouring placebo ecological bias	11.4 %	9.8 %	5.3 %	10.2 %	7.9 %	-0.024 [0.784]	0.052 [0.773]	0.064 [0.691]	0.16 [0.665]	1.306 [2.403]
5	50	Medium heterogeneity	No ecological bias	9.8 %	10.2 %	5 %	13.3 %	4.7 %	-0.003 [0.843]	-0.009 [0.812]	0.029 [0.726]	0.035 [0.71]	-0.002 [2.821]
5	50	Medium heterogeneity	Favouring treatment ecological bias	11.6 %	11 %	6.7 %	12.9 %	4.3 %	-0.002 [0.803]	0.017 [0.801]	0.051 [0.707]	0.087 [0.701]	0.486 [2.668]
5	50	Medium heterogeneity	Favouring placebo ecological bias	11.1 %	8.9 %	5 %	10.4 %	5 %	-0.007 [0.8]	0.059 [0.799]	0.076 [0.731]	0.163 [0.695]	1.338 [2.62]
5	50	Large heterogeneity	No ecological bias	11 %	11.9 %	5.6 %	12 %	5.1 %	-0.003 [0.871]	-0.003 [0.852]	0.039 [0.767]	0.033 [0.736]	-0.014 [3.213]
5	50	Large heterogeneity	Favouring treatment ecological bias	11.1 %	11.1 %	4.7 %	10.7 %	3.7 %	-0.03 [0.8]	-0.014 [0.789]	0.034 [0.72]	0.059 [0.67]	0.502 [3.204]
5	50	Large heterogeneity	Favouring placebo ecological bias	12 %	11.2 %	5.5 %	7.5 %	5.5 %	0.01 [0.791]	0.055 [0.788]	0.095 [0.735]	0.162 [0.699]	1.317 [3.376]
5	100	No heterogeneity	No ecological bias	19.4 %	19.7 %	14.6 %	22 %	5.2 %	-0.004 [0.626]	-0.001 [0.596]	0.015 [0.578]	0.02 [0.542]	0.029 [1.973]
5	100	No heterogeneity	Favouring treatment ecological bias	18.6 %	17.8 %	13.9 %	20.5 %	4.7 %	-0.001 [0.596]	0.027 [0.57]	0.03 [0.563]	0.063 [0.522]	0.5 [1.835]
5	100	No heterogeneity	Favouring placebo ecological bias	19.4 %	15.4 %	13.1 %	13.7 %	7.9 %	0.002 [0.567]	0.073 [0.566]	0.056 [0.541]	0.132 [0.516]	1.276 [1.73]
5	100	Medium heterogeneity	No ecological bias	14.8 %	15.2 %	12.3 %	16.3 %	4.8 %	0.024 [0.533]	0.023 [0.523]	0.039 [0.514]	0.038 [0.486]	0.051 [2.067]
5	100	Medium heterogeneity	Favouring treatment ecological bias	19.3 %	19 %	14.3 %	20.4 %	3.6 %	-0.013 [0.574]	0.009 [0.565]	0.015 [0.538]	0.043 [0.523]	0.468 [2.037]
5	100	Medium heterogeneity	Favouring placebo ecological bias	20.4 %	18.4 %	15.8 %	14.6 %	5.9 %	-0.038 [0.525]	0.013 [0.516]	0.006 [0.497]	0.078 [0.482]	1.296 [2.093]
5	100	Large heterogeneity	No ecological bias	17.4 %	18.2 %	12.8 %	13.6 %	5.2 %	-0.025 [0.545]	-0.027 [0.551]	-0.004 [0.519]	-0.019 [0.515]	0.024 [2.92]
5	100	Large heterogeneity	Favouring treatment ecological bias	17.8 %	18.2 %	14 %	12.3 %	5 %	-0.008 [0.568]	0.003 [0.557]	0.016 [0.525]	0.028 [0.515]	0.516 [2.764]
5	100	Large heterogeneity	Favouring placebo ecological bias	19.9 %	18.2 %	14.5 %	9.5 %	5.4 %	-0.02 [0.553]	0.015 [0.56]	0.023 [0.508]	0.076 [0.53]	1.34 [2.723]
5	200	No heterogeneity	No ecological bias	32.1 %	33.1 %	29.7 %	36 %	5.6 %	-0.01 [0.416]	-0.01 [0.408]	-0.004 [0.393]	0.001 [0.395]	0.053 [1.451]
5	200	No heterogeneity	Favouring treatment ecological bias	30.8 %	28.9 %	26.8 %	31.4 %	5.5 %	-0.005 [0.375]	0.022 [0.377]	0.007 [0.359]	0.035 [0.354]	0.441 [1.328]
5	200	No heterogeneity	Favouring placebo ecological bias	32.9 %	26.7 %	27.2 %	19.9 %	11.3 %	0.002 [0.38]	0.065 [0.377]	0.021 [0.36]	0.096 [0.354]	1.357 [1.326]
5	200	Medium heterogeneity	No ecological bias	31.2 %	31.7 %	28 %	26.6 %	5.3 %	0.001 [0.428]	-0.001 [0.414]	0.006 [0.414]	0.006 [0.384]	-0.012 [1.736]
5	200	Medium heterogeneity	Favouring treatment ecological bias	30.7 %	29 %	25.7 %	26.3 %	5.5 %	0.012 [0.389]	0.03 [0.398]	0.03 [0.382]	0.048 [0.381]	0.419 [1.648]
5	200	Medium heterogeneity	Favouring placebo ecological bias	34.3 %	29.1 %	28.9 %	18.7 %	7.9 %	0.001 [0.372]	0.038 [0.376]	0.021 [0.377]	0.078 [0.367]	1.297 [1.791]
5	200	Large heterogeneity	No ecological bias	33.2 %	32.5 %	28.6 %	18 %	4.9 %	-0.018 [0.401]	-0.018 [0.396]	-0.01 [0.399]	-0.024 [0.391]	0.022 [2.582]
5	200	Large heterogeneity	Favouring treatment ecological bias	35.5 %	34.3 %	29.4 %	16.5 %	4.9 %	-0.023 [0.377]	-0.015 [0.38]	-0.007 [0.377]	-0.002 [0.371]	0.469 [2.39]
5	200	Large heterogeneity	Favouring placebo ecological bias	35.8 %	33.1 %	30.6 %	12.5 %	6.8 %	-0.012 [0.38]	0.008 [0.377]	0.01 [0.371]	0.042 [0.362]	1.364 [2.448]
10	50	No heterogeneity	No ecological bias	20.8 %	21.1 %	11.1 %	21.7 %	5.1 %	-0.024 [0.618]	-0.027 [0.614]	0.008 [0.549]	0.027 [0.512]	0.059 [1.706]
10	50	No heterogeneity	Favouring treatment ecological bias	20.2 %	18.3 %	10.8 %	17.7 %	4.3 %	-0.02 [0.575]	0.006 [0.549]	0.036 [0.503]	0.08 [0.467]	0.45 [1.74]
10	50	No heterogeneity	Favouring placebo ecological bias	19.5 %	14.1 %	8.7 %	10.7 %	9.1 %	0.003 [0.53]	0.08 [0.54]	0.081 [0.503]	0.188 [0.451]	1.312 [1.8]
10	50	Medium heterogeneity	No ecological bias	16.9 %	17.5 %	9.9 %	18.9 %	5.4 %	-0.006 [0.56]	-0.004 [0.563]	0.033 [0.527]	0.044 [0.495]	0.048 [1.981]
10	50	Medium heterogeneity	Favouring treatment ecological bias	19.1 %	16.6 %	9.4 %	15 %	4.4 %	-0.006 [0.577]	0.018 [0.55]	0.053 [0.524]	0.09 [0.472]	0.43 [1.868]
10	50	Medium heterogeneity	Favouring placebo ecological bias	19.8 %	15.3 %	8.3 %	10.5 %	8.2 %	-0.017 [0.547]	0.055 [0.523]	0.071 [0.493]	0.172 [0.452]	1.343 [1.836]
10	50	Large heterogeneity	No ecological bias	17.8 %	18.7 %	8.9 %	14.9 %	3.7 %	-0.014 [0.604]	-0.014 [0.604]	0.027 [0.534]	0.022 [0.518]	0.011 [2.087]
10	50	Large heterogeneity	Favouring treatment ecological bias	20.9 %	19.1 %	10.9 %	13.7 %	3.2 %	-0.021 [0.586]	-0.004 [0.585]	0.031 [0.518]	0.053 [0.498]	0.422 [2.142]
10	50	Large heterogeneity	Favouring placebo ecological bias	20.6 %	18 %	9.4 %	8.3 %	7.7 %	-0.016 [0.549]	0.028 [0.561]	0.068 [0.507]	0.143 [0.476]	1.296 [2.23]
10	100	No heterogeneity	No ecological bias	30.1 %	31.4 %	24.7 %	32.8 %	6.6 %	0.005 [0.412]	0.006 [0.403]	0.025 [0.395]	0.031 [0.369]	0.028 [1.422]
10	100	No heterogeneity	Favouring treatment ecological bias	34.4 %	33 %	26.2 %	31.5 %	4.1 %	-0.013 [0.392]	0.014 [0.393]	0.013 [0.381]	0.052 [0.37]	0.442 [1.281]
10	100	No heterogeneity	Favouring placebo ecological bias	33.4 %	24.3 %	23 %	17.6 %	12.9 %	0.007 [0.36]	0.08 [0.358]	0.05 [0.356]	0.145 [0.322]	1.348 [1.21]
10	100	Medium heterogeneity	No ecological bias	30.9 %	31.5 %	25.1 %	29.2 %	6 %	0.004 [0.415]	0.004 [0.414]	0.021 [0.388]	0.023 [0.374]	0.028 [1.502]
10	100	Medium heterogeneity	Favouring treatment ecological bias	30 %	28.7 %	23.1 %	22.2 %	4.1 %	0.02 [0.385]	0.039 [0.39]	0.049 [0.386]	0.075 [0.352]	0.443 [1.499]
10	100	Medium heterogeneity	Favouring placebo ecological bias	34.1 %	28.6 %	23.8 %	17.6 %	11.2 %	-0.01 [0.36]	0.04 [0.374]	0.037 [0.356]	0.115 [0.348]	1.273 [1.448]
10	100	Large heterogeneity	No ecological bias	30.2 %	29.9 %	25 %	21.6 %	5.6 %	-0.007 [0.412]	-0.009 [0.404]	0.008 [0.379]	-0.009 [0.384]	-0.057 [2.07]
10	100	Large heterogeneity	Favouring treatment ecological bias	34.4 %	34 %	25.2 %	20 %	5.5 %	-0.006 [0.397]	0.006 [0.398]	0.023 [0.389]	0.032 [0.367]	0.426 [1.942]
10	100	Large heterogeneity	Favouring placebo ecological bias	34.4 %	31.8 %	25.4 %	11.8 %	6.4 %	-0.009 [0.387]	0.02 [0.384]	0.033 [0.383]	0.083 [0.357]	1.253 [1.843]
10	200	No heterogeneity	No ecological bias	56.1 %	57 %	52.9 %	58.6 %	7.7 %	-0.004 [0.271]	-0.002 [0.27]	0.002 [0.273]	0.009 [0.261]	0.051 [0.952]
10	200	No heterogeneity	Favouring treatment ecological bias	58.4 %	53.2 %	53.5 %	50.8 %	4 %	-0.003 [0.272]	0.026 [0.268]	0.01 [0.271]	0.044 [0.272]	0.465 [0.957]
10	200	No heterogeneity	Favouring placebo ecological bias	61.9 %	49.8 %	54.3 %	34.4 %	21.5 %	-0.005 [0.252]	0.055 [0.262]	0.015 [0.258]	0.098 [0.246]	1.333 [0.935]
10	200	Medium heterogeneity	No ecological bias	55.2 %	55.1 %	48.9 %	45.4 %	6.1 %	-0.001 [0.274]	0 [0.27]	0.008 [0.27]	0.006 [0.253]	0.019 [1.087]
10	200	Medium heterogeneity	Favouring treatment ecological bias	59 %	56 %	52.7 %	44.4 %	4.5 %	-0.011 [0.277]	0.008 [0.277]	0.003 [0.282]	0.03 [0.269]	0.469 [1.1]
10	200	Medium heterogeneity	Favouring placebo ecological bias	58.6 %	52.4 %	51 %	30.2 %	15.4 %	0.002 [0.283]	0.039 [0.282]	0.025 [0.283]	0.09 [0.27]	1.337 [1.22]
10	200	Large heterogeneity	No ecological bias	52.6 %	53.6 %	48.3 %	30.1 %	6.1 %	0.005 [0.285]	0.004 [0.293]	0.01 [0.294]	-0.007 [0.292]	-0.02 [1.69]
10	200	Large heterogeneity	Favouring treatment ecological bias	56.8 %	56.9 %	52 %	28.1 %	4.2 %	-0.01 [0.279]	-0.004 [0.29]	0.002 [0.29]	0.004 [0.29]	0.42 [1.787]
10	200	Large heterogeneity	Favouring placebo ecological bias	58.3 %	55.4 %	52 %	17.4 %	8.4 %	-0.001 [0.277]	0.016 [0.274]	0.019 [0.281]	0.05 [0.263]	1.282 [1.78]
