# Supplementary material for: Statistical approaches to identify subgroups in meta-analysis of individual participant data: a simulation study
Source: BMC Med Res Methodol. 2019 Sep 2;19:183. doi: 10.1186/s12874-019-0817-6 (PMC6720416; doi:10.1186/s12874-019-0817-6)
Supplement: Supplementary file 7 — Medium subgroup effect Continuous outcome (power and bias) (XLSX 14 kb) [file 12874_2019_817_MOESM7_ESM.xlsx]

## Sheet: Sheet1
Number of trials	Number of patients	Heterogeneity magnitude	Ecological Bias	Centered one-stage IPD-MA power	Naive one-stage IPD-MA power	MA of interaction terms power	Per-Subgroup MA power	Meta Regression power	Centered one-stage IPD-MA BIAS [IQR]	Naive one-stage IPD-MA BIAS [IQR]	MA of interaction terms BIAS [IQR]	Per-Subgroup MA BIAS [IQR]	Meta Regression BIAS [IQR]
5	50	No Heterogeneity	No ecological bias	17.8 %	18.9 %	18.8 %	22.5 %	6.8 %	-0.014 [0.362]	-0.015 [0.35]	-0.014 [0.375]	-0.016 [0.386]	-0.078 [1.311]
5	50	No Heterogeneity	Favouring treatment ecological bias	16.1 %	15.3 %	16.8 %	19.2 %	4.6 %	0.009 [0.35]	0.024 [0.343]	0.007 [0.365]	0.026 [0.354]	0.282 [1.265]
5	50	No Heterogeneity	Favouring placebo ecological bias	17.1 %	14 %	17.1 %	16.2 %	7 %	0.004 [0.36]	0.039 [0.366]	0.006 [0.395]	0.045 [0.366]	0.712 [1.308]
5	50	Medium Heterogeneity	No ecological bias	18.2 %	18.3 %	19.2 %	15.6 %	5.6 %	-0.002 [0.36]	-0.002 [0.357]	-0.002 [0.381]	-0.006 [0.387]	-0.083 [1.74]
5	50	Medium Heterogeneity	Favouring treatment ecological bias	17.1 %	16.8 %	17.8 %	15.3 %	6.1 %	-0.005 [0.365]	0.004 [0.361]	-0.007 [0.391]	0.006 [0.376]	0.285 [1.838]
5	50	Medium Heterogeneity	Favouring placebo ecological bias	17.1 %	15.8 %	17.7 %	11.6 %	6.1 %	0.007 [0.365]	0.027 [0.357]	0.007 [0.382]	0.039 [0.365]	0.719 [1.728]
5	50	Large Heterogeneity	No ecological bias	13.6 %	15.2 %	16.2 %	5.6 %	5.6 %	0.001 [0.32]	0 [0.317]	-0.002 [0.34]	-0.001 [0.341]	0.039 [2.49]
5	50	Large Heterogeneity	Favouring treatment ecological bias	17.1 %	17.5 %	17.9 %	6.5 %	4.9 %	-0.003 [0.356]	-0.001 [0.353]	-0.004 [0.369]	0.002 [0.353]	0.219 [2.613]
5	50	Large Heterogeneity	Favouring placebo ecological bias	16.1 %	15.5 %	17.4 %	5.4 %	5.5 %	0 [0.344]	0.009 [0.347]	-0.002 [0.346]	0.018 [0.359]	0.709 [2.435]
5	100	No Heterogeneity	No ecological bias	31.9 %	33 %	30.3 %	34.1 %	6.3 %	-0.012 [0.254]	-0.014 [0.25]	-0.011 [0.252]	-0.014 [0.255]	-0.052 [0.935]
5	100	No Heterogeneity	Favouring treatment ecological bias	27.2 %	24.8 %	25.8 %	29.2 %	4.6 %	0.006 [0.253]	0.019 [0.24]	0.007 [0.253]	0.02 [0.238]	0.236 [0.892]
5	100	No Heterogeneity	Favouring placebo ecological bias	26.6 %	21.6 %	25.3 %	21 %	8.9 %	0.005 [0.238]	0.041 [0.232]	0.007 [0.244]	0.048 [0.25]	0.742 [0.94]
5	100	Medium Heterogeneity	No ecological bias	29.3 %	29.9 %	28.5 %	20.1 %	6 %	-0.009 [0.237]	-0.01 [0.239]	-0.008 [0.249]	-0.009 [0.24]	-0.008 [1.483]
5	100	Medium Heterogeneity	Favouring treatment ecological bias	28 %	27 %	26.7 %	14.7 %	5 %	0.006 [0.258]	0.011 [0.257]	0.005 [0.259]	0.016 [0.253]	0.235 [1.467]
5	100	Medium Heterogeneity	Favouring placebo ecological bias	28.4 %	25.2 %	28.2 %	13.4 %	6.3 %	0 [0.246]	0.015 [0.245]	0.003 [0.26]	0.031 [0.26]	0.724 [1.43]
5	100	Large Heterogeneity	No ecological bias	28 %	28.2 %	28.5 %	6.2 %	5.4 %	0.003 [0.263]	0.002 [0.268]	0.002 [0.281]	0.002 [0.276]	-0.046 [2.295]
5	100	Large Heterogeneity	Favouring treatment ecological bias	30.4 %	30.3 %	30.8 %	7.1 %	6.2 %	-0.008 [0.251]	-0.006 [0.255]	-0.008 [0.271]	-0.003 [0.266]	0.195 [2.22]
5	100	Large Heterogeneity	Favouring placebo ecological bias	28 %	27.8 %	28 %	4.7 %	5.5 %	-0.002 [0.249]	0.001 [0.247]	-0.003 [0.257]	0.009 [0.264]	0.656 [2.562]
5	200	No Heterogeneity	No ecological bias	49.8 %	51.3 %	48.3 %	51.6 %	7.1 %	0.002 [0.174]	0.001 [0.171]	0.002 [0.18]	0.001 [0.175]	-0.02 [0.62]
5	200	No Heterogeneity	Favouring treatment ecological bias	49.2 %	46.6 %	47.9 %	48.2 %	5.5 %	0.003 [0.172]	0.016 [0.166]	0.005 [0.176]	0.018 [0.17]	0.239 [0.651]
5	200	No Heterogeneity	Favouring placebo ecological bias	48.2 %	41.5 %	47.8 %	30.9 %	11.6 %	0.002 [0.193]	0.03 [0.19]	0.001 [0.191]	0.04 [0.183]	0.756 [0.654]
5	200	Medium Heterogeneity	No ecological bias	47.4 %	47.6 %	45.1 %	20.3 %	5.7 %	0.001 [0.174]	0.001 [0.176]	0.001 [0.173]	0.001 [0.168]	0.002 [1.249]
5	200	Medium Heterogeneity	Favouring treatment ecological bias	46.1 %	47.1 %	44.5 %	20.3 %	5.8 %	0.008 [0.175]	0.011 [0.177]	0.009 [0.184]	0.015 [0.182]	0.199 [1.312]
5	200	Medium Heterogeneity	Favouring placebo ecological bias	52.2 %	50.2 %	50.7 %	16.5 %	7.3 %	-0.002 [0.188]	0.007 [0.186]	-0.001 [0.192]	0.021 [0.188]	0.746 [1.246]
5	200	Large Heterogeneity	No ecological bias	47.4 %	47.8 %	47.4 %	6.1 %	6.4 %	-0.002 [0.176]	-0.002 [0.176]	-0.003 [0.177]	-0.003 [0.179]	-0.011 [2.194]
5	200	Large Heterogeneity	Favouring treatment ecological bias	51 %	51.3 %	48.3 %	4.8 %	5 %	-0.004 [0.175]	-0.003 [0.176]	-0.005 [0.183]	-0.001 [0.187]	0.184 [2.302]
5	200	Large Heterogeneity	Favouring placebo ecological bias	46.5 %	46.6 %	46.3 %	3.9 %	5.7 %	0.004 [0.177]	0.006 [0.179]	0.003 [0.183]	0.012 [0.184]	0.715 [2.223]
10	50	No Heterogeneity	No ecological bias	28.3 %	28.4 %	28 %	31.4 %	8.3 %	0 [0.253]	0 [0.24]	-0.001 [0.262]	0.001 [0.257]	0.012 [0.96]
10	50	No Heterogeneity	Favouring treatment ecological bias	28.1 %	26.3 %	28.1 %	27.3 %	4.6 %	0 [0.247]	0.014 [0.239]	0.001 [0.266]	0.015 [0.256]	0.237 [0.867]
10	50	No Heterogeneity	Favouring placebo ecological bias	27.2 %	22.8 %	27.9 %	21.3 %	10.2 %	0.001 [0.259]	0.042 [0.249]	0.004 [0.271]	0.046 [0.26]	0.729 [0.937]
10	50	Medium Heterogeneity	No ecological bias	25.5 %	26 %	25.1 %	19.2 %	6 %	0.009 [0.245]	0.007 [0.246]	0.01 [0.253]	0.008 [0.257]	-0.03 [1.204]
10	50	Medium Heterogeneity	Favouring treatment ecological bias	27.3 %	25.7 %	28.2 %	17.6 %	5.2 %	-0.002 [0.241]	0.008 [0.239]	-0.003 [0.266]	0.011 [0.254]	0.268 [1.163]
10	50	Medium Heterogeneity	Favouring placebo ecological bias	26.9 %	23.5 %	26.5 %	14.2 %	7 %	0.013 [0.256]	0.036 [0.249]	0.015 [0.264]	0.052 [0.253]	0.762 [1.136]
10	50	Large Heterogeneity	No ecological bias	27.3 %	28.5 %	27.7 %	7.6 %	4.7 %	-0.001 [0.247]	0 [0.254]	0.001 [0.258]	0.002 [0.263]	-0.001 [1.842]
10	50	Large Heterogeneity	Favouring treatment ecological bias	26.6 %	26.1 %	26.7 %	6.6 %	5.1 %	0.004 [0.256]	0.007 [0.247]	0.004 [0.268]	0.014 [0.271]	0.313 [1.865]
10	50	Large Heterogeneity	Favouring placebo ecological bias	27.2 %	25.6 %	28.2 %	5.7 %	6.1 %	0 [0.242]	0.009 [0.239]	-0.001 [0.265]	0.023 [0.248]	0.739 [1.685]
10	100	No Heterogeneity	No ecological bias	51 %	52.4 %	49.1 %	52.4 %	8.1 %	-0.005 [0.184]	-0.005 [0.175]	-0.006 [0.182]	-0.006 [0.183]	-0.009 [0.668]
10	100	No Heterogeneity	Favouring treatment ecological bias	50.9 %	47.4 %	49.1 %	46.3 %	5.8 %	-0.001 [0.175]	0.015 [0.173]	0 [0.182]	0.015 [0.177]	0.253 [0.66]
10	100	No Heterogeneity	Favouring placebo ecological bias	46.7 %	36.9 %	45.6 %	30 %	15.4 %	0.005 [0.175]	0.043 [0.174]	0.005 [0.188]	0.051 [0.187]	0.751 [0.647]
10	100	Medium Heterogeneity	No ecological bias	49.4 %	50.2 %	47.4 %	29.2 %	6.9 %	-0.001 [0.177]	0 [0.177]	0.001 [0.182]	0 [0.179]	-0.007 [0.982]
10	100	Medium Heterogeneity	Favouring treatment ecological bias	49.3 %	48.2 %	47.1 %	27.2 %	3.8 %	0.003 [0.166]	0.008 [0.166]	0.003 [0.177]	0.015 [0.178]	0.266 [0.912]
10	100	Medium Heterogeneity	Favouring placebo ecological bias	52.2 %	47.5 %	50.9 %	21.5 %	7.4 %	-0.006 [0.178]	0.008 [0.176]	-0.006 [0.179]	0.025 [0.177]	0.726 [0.896]
10	100	Large Heterogeneity	No ecological bias	48.5 %	49 %	47.1 %	7.8 %	5 %	0.001 [0.177]	0.001 [0.179]	0 [0.183]	-0.001 [0.189]	-0.005 [1.692]
10	100	Large Heterogeneity	Favouring treatment ecological bias	46.2 %	45.8 %	44.5 %	6.9 %	4.7 %	0.006 [0.189]	0.007 [0.191]	0.007 [0.184]	0.011 [0.191]	0.238 [1.629]
10	100	Large Heterogeneity	Favouring placebo ecological bias	49.2 %	48.4 %	47.6 %	5.1 %	5.9 %	0.004 [0.174]	0.009 [0.172]	0.003 [0.176]	0.018 [0.178]	0.723 [1.692]
10	200	No Heterogeneity	No ecological bias	79.2 %	80.1 %	76.8 %	80.4 %	10.9 %	-0.001 [0.123]	-0.002 [0.119]	-0.002 [0.125]	-0.003 [0.121]	-0.018 [0.454]
10	200	No Heterogeneity	Favouring treatment ecological bias	79.4 %	76 %	79 %	73.1 %	3.9 %	-0.003 [0.118]	0.012 [0.12]	-0.002 [0.124]	0.013 [0.124]	0.253 [0.475]
10	200	No Heterogeneity	Favouring placebo ecological bias	76.9 %	67.5 %	76.4 %	53.7 %	24.9 %	0 [0.129]	0.029 [0.126]	0 [0.127]	0.043 [0.126]	0.745 [0.457]
10	200	Medium Heterogeneity	No ecological bias	80.6 %	81.1 %	78.1 %	36.1 %	7 %	0 [0.109]	0 [0.111]	0 [0.117]	0 [0.116]	-0.016 [0.86]
10	200	Medium Heterogeneity	Favouring treatment ecological bias	77.7 %	76.5 %	76.4 %	37.2 %	5.2 %	-0.002 [0.129]	0.002 [0.129]	-0.001 [0.128]	0.007 [0.127]	0.255 [0.897]
10	200	Medium Heterogeneity	Favouring placebo ecological bias	79.4 %	76.1 %	77.1 %	28.1 %	10.7 %	-0.003 [0.129]	0.005 [0.129]	-0.005 [0.13]	0.017 [0.129]	0.732 [0.893]
10	200	Large Heterogeneity	No ecological bias	78.4 %	78.9 %	76.6 %	6.7 %	5.1 %	-0.002 [0.124]	-0.001 [0.123]	-0.001 [0.127]	0 [0.126]	0.022 [1.475]
10	200	Large Heterogeneity	Favouring treatment ecological bias	77.4 %	76.9 %	75.6 %	6 %	5 %	-0.002 [0.126]	-0.001 [0.127]	-0.001 [0.13]	0.003 [0.132]	0.296 [1.488]
10	200	Large Heterogeneity	Favouring placebo ecological bias	76.9 %	76.4 %	75.2 %	3.4 %	7.5 %	0.001 [0.124]	0.003 [0.125]	0.001 [0.129]	0.011 [0.131]	0.758 [1.561]
