# Supplementary material for: Statistical approaches to identify subgroups in meta-analysis of individual participant data: a simulation study
Source: BMC Med Res Methodol. 2019 Sep 2;19:183. doi: 10.1186/s12874-019-0817-6 (PMC6720416; doi:10.1186/s12874-019-0817-6)
Supplement: Supplementary file 8 — Medium subgroup effect Survival outcome (power and bias) (XLSX 14 kb) [file 12874_2019_817_MOESM8_ESM.xlsx]

## Sheet: Sheet1
Number of trials	Number of patients	Heterogeneity magnitude	Ecological Bias	Centered one-stage IPD-MA power	Naive one-stage IPD-MA power	MA of interaction terms power	Per-Subgroup MA power	Meta Regression power	Centered one-stage IPD-MA BIAS [IQR]	Naive one-stage IPD-MA BIAS [IQR]	MA of interaction terms BIAS [IQR]	Per-Subgroup MA BIAS [IQR]	Meta Regression BIAS [IQR]
5	50	No Heterogeneity	No ecological bias	9.8 %	10.3 %	3.3 %	10.8 %	4 %	0.005 [0.686]	0.00600000000000001 [0.695]	-0.0539999999999999 [0.645]	-0.077 [0.595]	-0.109 [2.139]
5	50	No Heterogeneity	Favouring treatment ecological bias	9.5 %	9.1 %	3.8 %	11.5 %	4.4 %	-0.001 [0.694]	-0.0219999999999999 [0.7]	-0.0529999999999999 [0.652]	-0.105 [0.629]	-0.425 [2.276]
5	50	No Heterogeneity	Favouring placebo ecological bias	9.2 %	7.8 %	2.9 %	10.3 %	5.4 %	-0.00700000000000001 [0.783]	-0.072 [0.773]	-0.0429999999999999 [0.7]	-0.135 [0.65]	-1.011 [2.387]
5	50	Medium Heterogeneity	No ecological bias	10.1 %	10.8 %	5.2 %	12.4 %	4.9 %	0.001 [0.693]	0.005 [0.681]	-0.0509999999999999 [0.677]	-0.07 [0.618]	0.035 [2.458]
5	50	Medium Heterogeneity	Favouring treatment ecological bias	10.3 %	9.3 %	4.3 %	9.4 %	4.6 %	-0.00800000000000001 [0.705]	-0.0229999999999999 [0.693]	-0.0539999999999999 [0.672]	-0.105 [0.62]	-0.303 [2.517]
5	50	Medium Heterogeneity	Favouring placebo ecological bias	9.1 %	8 %	3.3 %	7.9 %	5.1 %	-0.0279999999999999 [0.748]	-0.08 [0.729]	-0.0479999999999999 [0.688]	-0.146 [0.627]	-0.905 [2.572]
5	50	Large Heterogeneity	No ecological bias	9.9 %	10.7 %	4.9 %	9.1 %	4.7 %	0 [0.712]	0.001 [0.695]	-0.0549999999999999 [0.694]	-0.078 [0.628]	0.027 [3.154]
5	50	Large Heterogeneity	Favouring treatment ecological bias	10 %	10.5 %	4.6 %	8.8 %	4.3 %	-0.00800000000000001 [0.716]	-0.0199999999999999 [0.697]	-0.0539999999999999 [0.66]	-0.099 [0.615]	-0.295 [3.185]
5	50	Large Heterogeneity	Favouring placebo ecological bias	8.3 %	7.8 %	3.6 %	7.8 %	4.8 %	-0.0259999999999999 [0.788]	-0.0659999999999999 [0.77]	-0.0509999999999999 [0.686]	-0.139 [0.665]	-0.903 [3.052]
5	100	No Heterogeneity	No ecological bias	17 %	16.6 %	11.3 %	19.2 %	5 %	0.017 [0.47]	0.011 [0.456]	-0.0139999999999999 [0.46]	-0.0319999999999999 [0.42]	-0.081 [1.644]
5	100	No Heterogeneity	Favouring treatment ecological bias	15.9 %	14.4 %	10.7 %	16.1 %	5.5 %	0.019 [0.486]	-0.00900000000000001 [0.474]	-0.01 [0.467]	-0.0509999999999999 [0.438]	-0.399 [1.657]
5	100	No Heterogeneity	Favouring placebo ecological bias	15.2 %	11.5 %	10.1 %	12.7 %	5.9 %	0.021 [0.539]	-0.0469999999999999 [0.51]	0.003 [0.513]	-0.09 [0.46]	-1.058 [1.689]
5	100	Medium Heterogeneity	No ecological bias	16.1 %	16.7 %	10.1 %	14.5 %	4.7 %	-0.002 [0.466]	-0.002 [0.464]	-0.0389999999999999 [0.467]	-0.0409999999999999 [0.462]	0.00700000000000001 [1.984]
5	100	Medium Heterogeneity	Favouring treatment ecological bias	15.4 %	15 %	9.3 %	13 %	4.2 %	-0.003 [0.484]	-0.0209999999999999 [0.479]	-0.0389999999999999 [0.497]	-0.0659999999999999 [0.455]	-0.342 [2.019]
5	100	Medium Heterogeneity	Favouring placebo ecological bias	14.4 %	12.4 %	8 %	11.3 %	5.1 %	-0.0169999999999999 [0.545]	-0.0679999999999999 [0.523]	-0.0379999999999999 [0.511]	-0.105 [0.481]	-1.002 [2.099]
5	100	Large Heterogeneity	No ecological bias	15.7 %	17 %	9.8 %	10.3 %	4.2 %	-0.001 [0.474]	-0.002 [0.463]	-0.0399999999999999 [0.472]	-0.0309999999999999 [0.473]	0.023 [2.682]
5	100	Large Heterogeneity	Favouring treatment ecological bias	14.1 %	15.2 %	9.1 %	8.7 %	4.6 %	-0.00700000000000001 [0.48]	-0.0159999999999999 [0.483]	-0.0429999999999999 [0.492]	-0.0509999999999999 [0.465]	-0.298 [2.678]
5	100	Large Heterogeneity	Favouring placebo ecological bias	13.6 %	12.7 %	7.7 %	7.9 %	5.8 %	-0.01 [0.557]	-0.0399999999999999 [0.542]	-0.0349999999999999 [0.532]	-0.082 [0.493]	-0.984 [2.719]
5	200	No Heterogeneity	No ecological bias	28.7 %	29.5 %	24.6 %	31.3 %	5.3 %	0.012 [0.334]	0.00900000000000001 [0.324]	-0.001 [0.34]	-0.011 [0.318]	-0.0599999999999999 [1.15]
5	200	No Heterogeneity	Favouring treatment ecological bias	28.3 %	26.2 %	23.7 %	26.6 %	4.7 %	0.011 [0.329]	-0.0129999999999999 [0.336]	0 [0.342]	-0.0329999999999999 [0.329]	-0.4 [1.175]
5	200	No Heterogeneity	Favouring placebo ecological bias	25 %	19.6 %	21.7 %	18.3 %	8.1 %	0.004 [0.385]	-0.0549999999999999 [0.377]	-0.005 [0.372]	-0.076 [0.359]	-1.061 [1.24]
5	200	Medium Heterogeneity	No ecological bias	31.4 %	32.7 %	25.2 %	23.1 %	5.2 %	0.014 [0.342]	0.014 [0.338]	-0.002 [0.336]	-0.003 [0.328]	-0.00600000000000001 [1.439]
5	200	Medium Heterogeneity	Favouring treatment ecological bias	29 %	28.4 %	23.2 %	22.2 %	3.7 %	0.015 [0.353]	0.002 [0.352]	0 [0.344]	-0.0209999999999999 [0.354]	-0.342 [1.497]
5	200	Medium Heterogeneity	Favouring placebo ecological bias	24.9 %	22.4 %	20.3 %	15.7 %	6.7 %	0.015 [0.366]	-0.0219999999999999 [0.368]	0.003 [0.361]	-0.0549999999999999 [0.359]	-1.025 [1.509]
5	200	Large Heterogeneity	No ecological bias	31.6 %	31.3 %	24.2 %	11.7 %	5.5 %	0.015 [0.342]	0.015 [0.337]	-0.002 [0.33]	0.00600000000000001 [0.343]	0.019 [2.245]
5	200	Large Heterogeneity	Favouring treatment ecological bias	29.9 %	29.4 %	24.3 %	11.7 %	4.3 %	0.017 [0.349]	0.012 [0.347]	0.002 [0.348]	-0.002 [0.358]	-0.324 [2.259]
5	200	Large Heterogeneity	Favouring placebo ecological bias	26 %	25.1 %	20.9 %	9.1 %	5.4 %	0.016 [0.361]	0 [0.373]	0.00700000000000001 [0.364]	-0.0259999999999999 [0.359]	-1.015 [2.303]
10	50	No Heterogeneity	No ecological bias	16.5 %	16.9 %	6.7 %	15.2 %	5.2 %	0.005 [0.465]	0.005 [0.462]	-0.0539999999999999 [0.466]	-0.078 [0.414]	-0.077 [1.503]
10	50	No Heterogeneity	Favouring treatment ecological bias	15.4 %	15 %	6.3 %	12.9 %	4.5 %	0.005 [0.487]	-0.0179999999999999 [0.474]	-0.0469999999999999 [0.449]	-0.099 [0.417]	-0.38 [1.59]
10	50	No Heterogeneity	Favouring placebo ecological bias	14.1 %	11.3 %	6.1 %	11.6 %	6.6 %	0.00700000000000001 [0.523]	-0.0619999999999999 [0.511]	-0.0309999999999999 [0.484]	-0.129 [0.429]	-0.956 [1.653]
10	50	Medium Heterogeneity	No ecological bias	17.2 %	17 %	7.5 %	14.6 %	4.3 %	0.004 [0.501]	0.00700000000000001 [0.498]	-0.0629999999999999 [0.482]	-0.073 [0.424]	0.012 [1.545]
10	50	Medium Heterogeneity	Favouring treatment ecological bias	16.1 %	15.4 %	7 %	12.7 %	3.3 %	0 [0.502]	-0.0169999999999999 [0.491]	-0.0589999999999999 [0.494]	-0.1 [0.418]	-0.305 [1.603]
10	50	Medium Heterogeneity	Favouring placebo ecological bias	14.7 %	12 %	6.2 %	9.5 %	6.2 %	-0.004 [0.542]	-0.0619999999999999 [0.517]	-0.0499999999999999 [0.497]	-0.143 [0.431]	-0.892 [1.709]
10	50	Large Heterogeneity	No ecological bias	16 %	16.9 %	7.4 %	11.5 %	3.8 %	0.004 [0.474]	0.00600000000000001 [0.474]	-0.0629999999999999 [0.472]	-0.071 [0.455]	0.028 [1.823]
10	50	Large Heterogeneity	Favouring treatment ecological bias	15.9 %	15.1 %	6.5 %	9.4 %	3.8 %	0.002 [0.493]	-0.00900000000000001 [0.5]	-0.0619999999999999 [0.486]	-0.09 [0.453]	-0.281 [1.896]
10	50	Large Heterogeneity	Favouring placebo ecological bias	15.3 %	12.7 %	6.3 %	7.4 %	5.4 %	-0.002 [0.536]	-0.0399999999999999 [0.51]	-0.0519999999999999 [0.494]	-0.141 [0.426]	-0.87 [1.946]
10	100	No Heterogeneity	No ecological bias	29.4 %	29.5 %	20.6 %	26.8 %	6.9 %	0.004 [0.351]	0.001 [0.338]	-0.0259999999999999 [0.324]	-0.0409999999999999 [0.319]	-0.0609999999999999 [1.188]
10	100	No Heterogeneity	Favouring treatment ecological bias	28.1 %	25.4 %	18.5 %	24.7 %	5.7 %	0.003 [0.348]	-0.0229999999999999 [0.347]	-0.0229999999999999 [0.334]	-0.0629999999999999 [0.319]	-0.379 [1.192]
10	100	No Heterogeneity	Favouring placebo ecological bias	25.2 %	18.1 %	17.7 %	16.8 %	9.7 %	0.005 [0.387]	-0.0619999999999999 [0.367]	-0.0129999999999999 [0.379]	-0.104 [0.343]	-1.02 [1.237]
10	100	Medium Heterogeneity	No ecological bias	31.1 %	31.3 %	20.5 %	24.1 %	6.1 %	0.00800000000000001 [0.349]	0.00800000000000001 [0.345]	-0.0209999999999999 [0.335]	-0.0329999999999999 [0.311]	-0.01 [1.233]
10	100	Medium Heterogeneity	Favouring treatment ecological bias	28.3 %	27.1 %	19.4 %	21.2 %	6.3 %	0.00900000000000001 [0.345]	-0.00700000000000001 [0.348]	-0.0159999999999999 [0.344]	-0.0529999999999999 [0.334]	-0.335 [1.305]
10	100	Medium Heterogeneity	Favouring placebo ecological bias	24.9 %	20.8 %	18.1 %	14.7 %	8.3 %	0.01 [0.365]	-0.0399999999999999 [0.356]	-0.00600000000000001 [0.346]	-0.093 [0.338]	-0.975 [1.322]
10	100	Large Heterogeneity	No ecological bias	30.7 %	30.6 %	20.6 %	13.5 %	5.5 %	0.00900000000000001 [0.349]	0.00900000000000001 [0.343]	-0.0179999999999999 [0.334]	-0.0219999999999999 [0.313]	0.01 [1.718]
10	100	Large Heterogeneity	Favouring treatment ecological bias	29.1 %	29 %	19 %	13.2 %	5.1 %	0.011 [0.352]	0.004 [0.343]	-0.0129999999999999 [0.344]	-0.0349999999999999 [0.315]	-0.315 [1.74]
10	100	Large Heterogeneity	Favouring placebo ecological bias	25.3 %	23 %	17.2 %	9.5 %	7.5 %	0.01 [0.369]	-0.0149999999999999 [0.361]	-0.00600000000000001 [0.363]	-0.069 [0.348]	-0.936 [1.781]
10	200	No Heterogeneity	No ecological bias	52.2 %	54.4 %	45.3 %	49.9 %	7 %	0.003 [0.241]	0.003 [0.232]	-0.01 [0.241]	-0.0179999999999999 [0.23]	-0.0379999999999999 [0.787]
10	200	No Heterogeneity	Favouring treatment ecological bias	48.9 %	45.9 %	42.7 %	41.4 %	4.4 %	0.004 [0.246]	-0.0199999999999999 [0.236]	-0.00700000000000001 [0.247]	-0.0399999999999999 [0.23]	-0.377 [0.828]
10	200	No Heterogeneity	Favouring placebo ecological bias	45.7 %	35.1 %	38.6 %	27.1 %	15 %	0.003 [0.267]	-0.0569999999999999 [0.268]	-0.004 [0.272]	-0.082 [0.265]	-1.037 [0.86]
10	200	Medium Heterogeneity	No ecological bias	52.1 %	53 %	45 %	38.6 %	7.7 %	0.004 [0.222]	0.004 [0.222]	-0.01 [0.222]	-0.0129999999999999 [0.229]	-0.0139999999999999 [1.056]
10	200	Medium Heterogeneity	Favouring treatment ecological bias	47.3 %	45.9 %	41 %	31.1 %	5.3 %	0.003 [0.224]	-0.00800000000000001 [0.226]	-0.00900000000000001 [0.236]	-0.0339999999999999 [0.228]	-0.355 [1.103]
10	200	Medium Heterogeneity	Favouring placebo ecological bias	44.2 %	36.4 %	37.5 %	20.9 %	11 %	0.004 [0.26]	-0.0319999999999999 [0.259]	-0.003 [0.251]	-0.0679999999999999 [0.243]	-1.013 [1.162]
10	200	Large Heterogeneity	No ecological bias	51 %	51.9 %	43.7 %	15.6 %	5.6 %	0.002 [0.223]	0.002 [0.224]	-0.01 [0.229]	-0.003 [0.23]	0.002 [1.624]
10	200	Large Heterogeneity	Favouring treatment ecological bias	49.7 %	48.3 %	42.7 %	13.5 %	5.5 %	0.002 [0.234]	-0.001 [0.232]	-0.00900000000000001 [0.241]	-0.0139999999999999 [0.239]	-0.33 [1.628]
10	200	Large Heterogeneity	Favouring placebo ecological bias	44.8 %	41.4 %	37.8 %	11.7 %	7.5 %	0.00600000000000001 [0.26]	-0.00900000000000001 [0.257]	-0.001 [0.242]	-0.0339999999999999 [0.253]	-0.982 [1.667]
