# Supplementary material for: Statistical approaches to identify subgroups in meta-analysis of individual participant data: a simulation study
Source: BMC Med Res Methodol. 2019 Sep 2;19:183. doi: 10.1186/s12874-019-0817-6 (PMC6720416; doi:10.1186/s12874-019-0817-6)
Supplement: Supplementary file 9 — Survival outcome (FPR and bias) (XLSX 14 kb) [file 12874_2019_817_MOESM9_ESM.xlsx]

## Sheet: Sheet1
Number of trials	Number of patients	Heterogeneity magnitude	Ecological Bias	Centered one-stage IPD-MA power	Naive one-stage IPD-MA power	MA of interaction terms power	Per-Subgroup MA power	Meta Regression power	Centered one-stage IPD-MA BIAS [IQR]	Naive one-stage IPD-MA BIAS [IQR]	MA of interaction terms BIAS [IQR]	Per-Subgroup MA BIAS [IQR]	Meta Regression BIAS [IQR]
5	50	No Heterogeneity	No ecological bias	4.9 %	5.3 %	2.8 %	8.6 %	4.6 %	0.013 [0.581]	0.012 [0.577]	0.013 [0.595]	0.015 [0.539]	-0.017 [1.889]
5	50	No Heterogeneity	Favouring treatment ecological bias	5.7 %	6.4 %	3.4 %	8 %	5.2 %	0.014 [0.591]	-0.011 [0.582]	-0.007 [0.599]	-0.029 [0.551]	-0.352 [1.926]
5	50	No Heterogeneity	Favouring placebo ecological bias	5.1 %	6.1 %	3.7 %	9.1 %	5.2 %	0.013 [0.535]	0.056 [0.526]	0.038 [0.55]	0.096 [0.528]	0.674 [1.811]
5	50	Medium heterogeneity	No ecological bias	4.9 %	4.5 %	3.3 %	6.8 %	6.2 %	0.007 [0.586]	0.005 [0.573]	0.01 [0.576]	-0.007 [0.552]	-0.049 [2.131]
5	50	Medium heterogeneity	Favouring treatment ecological bias	4.9 %	5.3 %	3.2 %	6.4 %	5.5 %	0.007 [0.614]	-0.014 [0.596]	-0.008 [0.578]	-0.049 [0.542]	-0.394 [2.157]
5	50	Medium heterogeneity	Favouring placebo ecological bias	5.6 %	6.1 %	3.9 %	8 %	6.7 %	0.006 [0.552]	0.035 [0.551]	0.032 [0.536]	0.068 [0.519]	0.613 [2.071]
5	50	Large heterogeneity	No ecological bias	5.7 %	5.9 %	3 %	4.6 %	5.3 %	0.004 [0.603]	0.004 [0.598]	0.01 [0.598]	-0.019 [0.529]	-0.068 [2.844]
5	50	Large heterogeneity	Favouring treatment ecological bias	5.1 %	5.6 %	3.4 %	4.1 %	5.5 %	0.004 [0.636]	-0.005 [0.633]	-0.004 [0.608]	-0.058 [0.551]	-0.404 [2.795]
5	50	Large heterogeneity	Favouring placebo ecological bias	6.1 %	6.7 %	3.1 %	5 %	5.4 %	0.006 [0.561]	0.022 [0.558]	0.034 [0.556]	0.053 [0.536]	0.598 [2.829]
5	100	No Heterogeneity	No ecological bias	5.3 %	5.6 %	4.5 %	9.2 %	4.8 %	-0.012 [0.393]	-0.013 [0.377]	-0.014 [0.408]	-0.011 [0.404]	0.027 [1.366]
5	100	No Heterogeneity	Favouring treatment ecological bias	5.8 %	5.6 %	5.2 %	9.2 %	5.6 %	-0.008 [0.423]	-0.03 [0.409]	-0.018 [0.424]	-0.04 [0.417]	-0.312 [1.356]
5	100	No Heterogeneity	Favouring placebo ecological bias	5.6 %	5.5 %	5.3 %	7.7 %	8 %	-0.013 [0.371]	0.027 [0.367]	-0.005 [0.374]	0.045 [0.364]	0.701 [1.333]
5	100	Medium heterogeneity	No ecological bias	4.9 %	4.9 %	3.6 %	5.6 %	5.5 %	-0.012 [0.368]	-0.014 [0.365]	-0.016 [0.386]	-0.021 [0.38]	-0.03 [1.749]
5	100	Medium heterogeneity	Favouring treatment ecological bias	5.5 %	6.1 %	4.2 %	6.7 %	5.5 %	-0.013 [0.4]	-0.029 [0.398]	-0.025 [0.402]	-0.048 [0.401]	-0.363 [1.738]
5	100	Medium heterogeneity	Favouring placebo ecological bias	5.3 %	4.9 %	4.5 %	4.8 %	6.7 %	-0.011 [0.382]	0.009 [0.383]	-0.005 [0.37]	0.03 [0.364]	0.633 [1.72]
5	100	Large heterogeneity	No ecological bias	4.6 %	4.5 %	3.9 %	3 %	4.7 %	-0.011 [0.388]	-0.012 [0.389]	-0.016 [0.38]	-0.032 [0.395]	-0.056 [2.577]
5	100	Large heterogeneity	Favouring treatment ecological bias	5 %	4.8 %	4 %	3 %	5.1 %	-0.011 [0.394]	-0.018 [0.392]	-0.024 [0.403]	-0.056 [0.408]	-0.39 [2.521]
5	100	Large heterogeneity	Favouring placebo ecological bias	5.1 %	5 %	4 %	2.9 %	5 %	-0.012 [0.366]	-0.004 [0.365]	-0.006 [0.376]	0.005 [0.371]	0.617 [2.491]
5	200	No Heterogeneity	No ecological bias	4.6 %	4.6 %	4.1 %	6.9 %	4.3 %	0.004 [0.281]	0.003 [0.272]	0 [0.282]	-0.002 [0.269]	-0.009 [0.97]
5	200	No Heterogeneity	Favouring treatment ecological bias	5 %	5 %	4.1 %	6.6 %	5.9 %	0.002 [0.288]	-0.02 [0.283]	-0.005 [0.278]	-0.028 [0.281]	-0.347 [1.002]
5	200	No Heterogeneity	Favouring placebo ecological bias	4.5 %	5.4 %	3.6 %	7.6 %	10.1 %	0.001 [0.259]	0.036 [0.254]	0.004 [0.259]	0.043 [0.248]	0.663 [0.918]
5	200	Medium heterogeneity	No ecological bias	6.4 %	6 %	4 %	3.9 %	4.9 %	0.006 [0.28]	0.005 [0.277]	0.003 [0.284]	-0.003 [0.283]	-0.003 [1.371]
5	200	Medium heterogeneity	Favouring treatment ecological bias	6.3 %	6.5 %	4.9 %	3.8 %	5.7 %	0.01 [0.285]	0 [0.279]	0.004 [0.289]	-0.019 [0.279]	-0.346 [1.431]
5	200	Medium heterogeneity	Favouring placebo ecological bias	5.3 %	5.4 %	5.2 %	3.1 %	8.4 %	0.003 [0.279]	0.018 [0.271]	0.007 [0.267]	0.032 [0.278]	0.661 [1.299]
5	200	Large heterogeneity	No ecological bias	5.4 %	5.6 %	4.3 %	0.9 %	4.9 %	0.006 [0.277]	0.006 [0.275]	0.004 [0.288]	-0.009 [0.287]	-0.024 [2.339]
5	200	Large heterogeneity	Favouring treatment ecological bias	5.4 %	5.6 %	4.5 %	1.2 %	5.5 %	0.007 [0.289]	0.003 [0.285]	0 [0.287]	-0.023 [0.299]	-0.348 [2.321]
5	200	Large heterogeneity	Favouring placebo ecological bias	5.8 %	5.4 %	5.1 %	1.3 %	6.2 %	0.003 [0.273]	0.008 [0.276]	0.006 [0.272]	0.011 [0.277]	0.64 [2.19]
10	50	No Heterogeneity	No ecological bias	5.8 %	6 %	2.8 %	6 %	4.5 %	0.002 [0.411]	0.001 [0.413]	-0.001 [0.424]	0.005 [0.382]	0.042 [1.297]
10	50	No Heterogeneity	Favouring treatment ecological bias	6.1 %	6.3 %	3.3 %	6 %	5.4 %	0.001 [0.434]	-0.025 [0.425]	-0.02 [0.415]	-0.042 [0.374]	-0.284 [1.327]
10	50	No Heterogeneity	Favouring placebo ecological bias	5.8 %	6.2 %	3.3 %	6.6 %	9.9 %	0.003 [0.392]	0.048 [0.387]	0.026 [0.398]	0.092 [0.361]	0.726 [1.233]
10	50	Medium heterogeneity	No ecological bias	6.4 %	6.5 %	4.2 %	5.9 %	5.1 %	-0.016 [0.392]	-0.018 [0.39]	-0.014 [0.41]	-0.022 [0.345]	-0.023 [1.542]
10	50	Medium heterogeneity	Favouring treatment ecological bias	5.2 %	6.3 %	4.1 %	6.4 %	6.1 %	-0.014 [0.392]	-0.036 [0.384]	-0.026 [0.423]	-0.06 [0.356]	-0.36 [1.553]
10	50	Medium heterogeneity	Favouring placebo ecological bias	6.4 %	6.8 %	4.7 %	5.6 %	8.4 %	-0.015 [0.383]	0.016 [0.379]	0.009 [0.407]	0.058 [0.364]	0.647 [1.477]
10	50	Large heterogeneity	No ecological bias	6 %	5.8 %	4.2 %	3.9 %	5.2 %	-0.018 [0.407]	-0.019 [0.396]	-0.015 [0.424]	-0.038 [0.361]	-0.047 [2.005]
10	50	Large heterogeneity	Favouring treatment ecological bias	6.2 %	5.8 %	3.4 %	4.2 %	6.1 %	-0.015 [0.405]	-0.027 [0.402]	-0.028 [0.426]	-0.075 [0.382]	-0.382 [1.994]
10	50	Large heterogeneity	Favouring placebo ecological bias	6 %	6.5 %	4.7 %	3.5 %	6.7 %	-0.018 [0.389]	-0.002 [0.392]	0.009 [0.418]	0.034 [0.377]	0.61 [1.927]
10	100	No Heterogeneity	No ecological bias	5.2 %	6.1 %	4 %	6.1 %	4.6 %	-0.004 [0.277]	-0.004 [0.265]	-0.005 [0.293]	-0.002 [0.276]	0.028 [0.944]
10	100	No Heterogeneity	Favouring treatment ecological bias	5.7 %	6.4 %	4.1 %	7.1 %	6.2 %	-0.001 [0.29]	-0.025 [0.281]	-0.011 [0.303]	-0.036 [0.271]	-0.311 [0.921]
10	100	No Heterogeneity	Favouring placebo ecological bias	4.7 %	5.6 %	4.1 %	6.5 %	15.3 %	-0.004 [0.26]	0.039 [0.26]	0.006 [0.284]	0.06 [0.255]	0.698 [0.903]
10	100	Medium heterogeneity	No ecological bias	5.8 %	6.5 %	5.3 %	4.9 %	5 %	0.014 [0.294]	0.013 [0.292]	0.013 [0.295]	0.009 [0.287]	0.008 [1.241]
10	100	Medium heterogeneity	Favouring treatment ecological bias	6.6 %	7 %	6.6 %	5.1 %	5.7 %	0.013 [0.295]	-0.003 [0.295]	0.006 [0.304]	-0.023 [0.289]	-0.331 [1.218]
10	100	Medium heterogeneity	Favouring placebo ecological bias	5.7 %	6.6 %	5.1 %	5.6 %	10.7 %	0.013 [0.288]	0.036 [0.278]	0.025 [0.293]	0.067 [0.28]	0.673 [1.156]
10	100	Large heterogeneity	No ecological bias	6.5 %	6.7 %	5.5 %	1.9 %	4.9 %	0.014 [0.3]	0.013 [0.293]	0.013 [0.3]	-0.006 [0.286]	-0.02 [1.753]
10	100	Large heterogeneity	Favouring treatment ecological bias	6.3 %	6.9 %	5.5 %	2.1 %	5.4 %	0.014 [0.308]	0.007 [0.296]	0.006 [0.303]	-0.033 [0.293]	-0.341 [1.769]
10	100	Large heterogeneity	Favouring placebo ecological bias	5.6 %	6.4 %	5.5 %	1.9 %	7.1 %	0.012 [0.285]	0.021 [0.283]	0.024 [0.292]	0.039 [0.289]	0.642 [1.71]
10	200	No Heterogeneity	No ecological bias	4.3 %	4.5 %	3.4 %	4.5 %	5.3 %	0.001 [0.201]	-0.001 [0.195]	-0.001 [0.198]	-0.003 [0.189]	-0.015 [0.653]
10	200	No Heterogeneity	Favouring treatment ecological bias	4 %	5.1 %	4 %	5.8 %	9.4 %	0 [0.206]	-0.024 [0.205]	-0.006 [0.207]	-0.032 [0.198]	-0.35 [0.683]
10	200	No Heterogeneity	Favouring placebo ecological bias	4.3 %	5.6 %	3.5 %	5.8 %	20 %	-0.002 [0.184]	0.036 [0.179]	0.003 [0.185]	0.047 [0.178]	0.651 [0.614]
10	200	Medium heterogeneity	No ecological bias	4.9 %	4.8 %	4.9 %	2.8 %	5.3 %	0.004 [0.196]	0.003 [0.196]	0.005 [0.203]	-0.001 [0.192]	-0.019 [0.929]
10	200	Medium heterogeneity	Favouring treatment ecological bias	5.5 %	5.3 %	4 %	3.4 %	7.2 %	0.006 [0.205]	-0.005 [0.2]	0.002 [0.202]	-0.023 [0.202]	-0.35 [0.928]
10	200	Medium heterogeneity	Favouring placebo ecological bias	4.8 %	5.3 %	4.4 %	2.7 %	13.8 %	0.001 [0.182]	0.015 [0.178]	0.008 [0.192]	0.038 [0.184]	0.656 [0.909]
10	200	Large heterogeneity	No ecological bias	5.6 %	5.6 %	4.2 %	0.4 %	5.3 %	0.005 [0.191]	0.004 [0.188]	0.005 [0.198]	-0.009 [0.197]	-0.031 [1.496]
10	200	Large heterogeneity	Favouring treatment ecological bias	5.3 %	5.2 %	4.7 %	0.5 %	5.7 %	0.006 [0.194]	0.002 [0.195]	0.002 [0.197]	-0.025 [0.204]	-0.363 [1.489]
10	200	Large heterogeneity	Favouring placebo ecological bias	4.2 %	4.6 %	4 %	0.3 %	9.1 %	0.002 [0.185]	0.006 [0.182]	0.008 [0.197]	0.014 [0.185]	0.637 [1.462]
